# Supplementary material for: 4-(3-Methoxy­phen­yl)-2,6-dimethyl­cyclo­hex-3-enecarboxylic acid
Source: Acta Crystallogr Sect E Struct Rep Online. 2010 May 26;66(Pt 6):o1443. doi: 10.1107/S1600536810018544 (PMC2979377; doi:10.1107/S1600536810018544)
Supplement: Supplementary file 2 [file e-66-o1443-Isup2.hkl]

# 
# h,k,l, Fc-squared, Fo-squared, sigma(Fo-squared) and status flag 
# 
data_I
_shelx_title ' 0734 in Pbca' 
_shelx_refln_list_code          4 
_shelx_F_calc_maximum      220.06 
_exptl_crystal_F_000      1120.00 
_reflns_d_resolution_high  0.8401 
 
loop_ 
 _symmetry_equiv_pos_as_xyz 
 'x, y, z' 
 '-x+1/2, -y, z+1/2' 
 '-x, y+1/2, -z+1/2' 
 'x+1/2, -y+1/2, -z' 
 '-x, -y, -z' 
 'x-1/2, y, -z-1/2' 
 'x, -y-1/2, z-1/2' 
 '-x-1/2, y-1/2, z' 
 
_cell_length_a    11.0320 
_cell_length_b     7.8423 
_cell_length_c    32.1403 
_cell_angle_alpha  90.000 
_cell_angle_beta   90.000 
_cell_angle_gamma  90.000 
 
_shelx_F_squared_multiplier     1.000 
 
loop_ 
 _refln_index_h 
 _refln_index_k 
 _refln_index_l 
 _refln_F_squared_calc 
 _refln_F_squared_meas 
 _refln_F_squared_sigma 
 _refln_observed_status 
   2   0   0    48424.30    47059.73   2822.64 o 
   4   0   0    10472.22    10701.41    453.22 o 
   6   0   0     3017.73     2933.23    183.06 o 
   8   0   0     1523.81     1695.09    112.94 o 
  10   0   0      507.30      480.01     48.94 o 
  12   0   0      130.11      177.42     34.82 o 
   2   1   0    13072.98    12975.93    453.74 o 
   4   1   0     5667.32     5512.73    192.18 o 
   6   1   0      162.09      180.21     13.31 o 
   8   1   0     2754.20     2694.78    108.67 o 
  10   1   0      448.05      473.20     32.94 o 
  12   1   0        0.62       -5.41     15.96 o 
   2   2   0     1370.68     1544.22     71.83 o 
   4   2   0       20.93        2.67     10.50 o 
   6   2   0      475.03      484.70     22.86 o 
   8   2   0      186.14      199.96     15.66 o 
  10   2   0      113.36      128.35     16.94 o 
  12   2   0      266.12      243.77     38.59 o 
   2   3   0        7.82       11.76      9.41 o 
   4   3   0      266.04      295.72     14.61 o 
   6   3   0     1857.82     1902.46     70.00 o 
   8   3   0      124.57      126.30     13.23 o 
  10   3   0      480.55      450.45     49.41 o 
  12   3   0     1529.76     1618.85    117.65 o 
   4   4   0       36.65       33.13      5.58 o 
   6   4   0       26.91       11.43      7.64 o 
   8   4   0      157.47      141.43     17.03 o 
  10   4   0       42.94       42.82     26.35 o 
   4   5   0        7.43      -11.29     11.76 o 
   6   5   0      587.31      540.02     28.37 o 
   8   5   0       54.66       43.40     15.29 o 
  10   5   0       60.06       19.77     24.00 o 
   6   6   0       73.97       77.65     19.77 o 
   8   6   0     3397.58     3434.77    150.51 o 
  10   6   0      509.85      636.72     57.41 o 
   8   7   0       41.36       31.53     20.71 o 
   1   1   1     2036.05     1695.51     36.46 o 
   2   1   1     4358.08     4032.18     85.91 o 
   3   1   1    14976.21    14546.60    357.13 o 
   4   1   1       77.97       84.92      6.14 o 
   5   1   1     3753.89     4053.82    100.86 o 
   6   1   1      827.13      821.14     23.82 o 
   7   1   1     2313.20     2438.28     63.05 o 
   8   1   1     1158.95     1163.40     33.26 o 
   9   1   1      669.74      651.91     31.52 o 
  10   1   1      418.46      427.38     21.99 o 
  11   1   1      342.82      345.52     25.30 o 
  12   1   1      315.12      312.09     20.71 o 
  13   1   1      190.94      170.22     57.88 o 
   1   2   1       14.56       21.56      4.24 o 
   2   2   1     5857.39     5553.71    135.57 o 
   3   2   1        1.42       -2.38      3.78 o 
   4   2   1        3.03       -4.70      4.70 o 
   5   2   1        0.06       -4.73      4.73 o 
   6   2   1      615.53      688.22     20.70 o 
   7   2   1      122.90      140.32      8.85 o 
   8   2   1      208.29      234.11     11.64 o 
   9   2   1     2090.73     2151.14     57.35 o 
  10   2   1      338.03      366.82     19.36 o 
  11   2   1      184.09      182.30     16.05 o 
  12   2   1        2.88      -16.30     16.30 o 
   2   3   1       14.76       12.24      8.94 o 
   3   3   1       92.78       80.88      4.62 o 
   4   3   1     4598.08     4845.45    119.24 o 
   5   3   1      273.68      262.24     10.35 o 
   6   3   1        9.29       12.66      5.64 o 
   7   3   1       59.98       65.72      7.39 o 
   8   3   1        0.07       -6.32      6.32 o 
   9   3   1        8.53        9.06      7.64 o 
  10   3   1       12.03       11.33     11.20 o 
  11   3   1       12.14       11.85     16.30 o 
  12   3   1       10.13        3.71     18.63 o 
   3   4   1     1435.74     1303.20     68.00 o 
   4   4   1      309.22      315.50     10.52 o 
   5   4   1      238.99      255.98     11.58 o 
   6   4   1      206.18      213.56      9.44 o 
   7   4   1      351.25      380.74     14.30 o 
   8   4   1        3.20       -1.82      6.42 o 
   9   4   1      129.74      130.55     10.28 o 
  10   4   1      285.46      259.92     25.44 o 
  11   4   1       70.21       38.80     18.62 o 
   4   5   1        9.36       -9.41     12.24 o 
   5   5   1      315.78      322.85     19.19 o 
   6   5   1      266.26      269.62     12.28 o 
   7   5   1      472.83      451.90     18.63 o 
   8   5   1      225.00      228.33     12.94 o 
   9   5   1        0.43       -8.05      8.05 o 
  10   5   1       29.10       21.29     16.45 o 
  11   5   1      172.18      158.88     22.46 o 
   5   6   1      694.73      655.07     48.00 o 
   6   6   1        0.28       29.41     11.65 o 
   7   6   1      501.96      477.27     26.58 o 
   8   6   1       49.46       43.16      7.22 o 
   9   6   1      729.17      703.58     26.87 o 
  10   6   1       15.87       27.67     16.74 o 
   7   7   1     2059.60     2173.41     99.00 o 
   8   7   1       62.77       40.24     15.64 o 
   0   0   2     1137.14       -0.66      0.78 o 
   1   0   2     3591.72     3476.08    104.41 o 
   2   0   2    11485.39    10642.60    319.16 o 
   3   0   2     5828.87     5850.47    176.18 o 
   4   0   2    25125.04    25497.90    767.22 o 
   5   0   2       57.41       58.71      7.70 o 
   6   0   2      850.24      866.43     43.26 o 
   7   0   2       66.94       64.96     17.41 o 
   8   0   2     1792.85     1739.91     81.69 o 
   9   0   2     8753.84     9047.59    389.17 o 
  10   0   2       13.30       15.77     14.64 o 
  11   0   2       40.63       18.35     15.97 o 
  12   0   2      320.36      309.70     29.12 o 
  13   0   2      127.27      160.83     24.62 o 
   1   1   2      231.39      220.10      6.15 o 
   2   1   2    22716.54    21951.43    465.70 o 
   3   1   2     2340.29     2225.31     55.68 o 
   4   1   2      192.53      224.07      9.21 o 
   5   1   2      795.02      796.49     22.73 o 
   6   1   2      852.53      829.93     24.14 o 
   7   1   2      490.19      493.92     17.03 o 
   8   1   2     1636.60     1675.53     45.40 o 
   9   1   2      397.30      384.62     17.91 o 
  10   1   2      964.62      925.89     35.99 o 
  11   1   2      182.28      175.25     15.68 o 
  12   1   2      338.42      339.70     22.64 o 
  13   1   2        3.27        0.78     18.11 o 
   1   2   2     1049.12      893.54     31.97 o 
   2   2   2     7356.99     6885.76    155.89 o 
   3   2   2      166.49      189.57      8.03 o 
   4   2   2     2887.56     2997.62     74.73 o 
   5   2   2      238.92      259.52     10.43 o 
   6   2   2       46.01       53.88      7.05 o 
   7   2   2      144.68      149.18      9.10 o 
   8   2   2      356.56      339.73     14.21 o 
   9   2   2       91.25      107.01      9.58 o 
  10   2   2       49.41       62.65      9.63 o 
  11   2   2       46.99       47.19     12.42 o 
  12   2   2      267.77      246.20     44.94 o 
   2   3   2     2612.35     2599.58    158.12 o 
   3   3   2      948.34     1004.94     25.88 o 
   4   3   2       32.36       27.34      4.38 o 
   5   3   2       23.56        7.72      4.72 o 
   6   3   2     1217.08     1212.22     32.80 o 
   7   3   2        5.26        4.42      5.91 o 
   8   3   2      149.80      160.95     11.29 o 
   9   3   2      181.46      197.01     11.53 o 
  10   3   2      359.45      356.51     25.27 o 
  11   3   2        8.16       -5.07     15.96 o 
  12   3   2      373.04      433.02     35.43 o 
   3   4   2      944.73     1001.43     65.41 o 
   4   4   2      159.62      196.10      7.45 o 
   5   4   2        0.01       -1.58      5.03 o 
   6   4   2      706.30      756.64     21.94 o 
   7   4   2       13.77        5.31      8.63 o 
   8   4   2      329.59      288.01     12.83 o 
   9   4   2      733.78      790.15     25.10 o 
  10   4   2        0.21       -3.00     28.24 o 
  11   4   2        5.74       10.91     17.47 o 
   4   5   2        3.07      -10.35     11.76 o 
   5   5   2      448.75      404.40     18.18 o 
   6   5   2      293.99      260.38     10.57 o 
   7   5   2      603.95      616.16     23.26 o 
   8   5   2      155.30      163.50     10.32 o 
   9   5   2      604.10      609.27     25.15 o 
  10   5   2      516.33      592.66     44.24 o 
  11   5   2      144.99      132.65     21.75 o 
   5   6   2       45.37       50.35     16.00 o 
   6   6   2        5.37       -0.94     11.48 o 
   7   6   2      188.06      181.01      8.30 o 
   8   6   2      117.20       90.87      7.49 o 
   9   6   2       15.44        4.43      7.40 o 
  10   6   2      271.41      285.92     35.29 o 
   6   7   2     1027.90     1003.78     69.65 o 
   7   7   2      964.09     1148.26     80.00 o 
   8   7   2      259.10      220.03     13.03 o 
   1   1   3      897.14      825.84     21.47 o 
   2   1   3     2967.27     2877.55     65.91 o 
   3   1   3     1894.60     1799.27     45.53 o 
   4   1   3      189.42      199.82      8.56 o 
   5   1   3       80.94      141.75     13.57 o 
   6   1   3       23.36       11.07      5.84 o 
   7   1   3        1.27        0.74      6.46 o 
   8   1   3     2132.88     2168.59     57.19 o 
   9   1   3       56.13       61.16      9.61 o 
  10   1   3     1047.53     1040.28     40.42 o 
  11   1   3      196.66      185.75     16.41 o 
  12   1   3       10.24       10.27     12.40 o 
  13   1   3        2.09       23.29     19.22 o 
   1   2   3      960.76      858.63     30.88 o 
   2   2   3     2201.44     2095.49     48.05 o 
   3   2   3        2.17       13.51      4.05 o 
   4   2   3       49.90       70.49      5.64 o 
   5   2   3      503.49      588.53     17.77 o 
   6   2   3      538.84      540.90     17.37 o 
   7   2   3       32.03       33.83      6.53 o 
   8   2   3      763.10      762.06     29.15 o 
   9   2   3        1.37       -7.20      7.20 o 
  10   2   3       18.45       16.70      8.98 o 
  11   2   3        4.12       -1.02     11.51 o 
  12   2   3        2.66      -16.12     16.12 o 
   1   3   3     2574.60     2471.11    149.65 o 
   2   3   3        1.90        8.39      4.25 o 
   3   3   3      415.47      383.17     11.16 o 
   4   3   3     1153.42     1201.17     31.36 o 
   5   3   3        3.81        1.20      4.67 o 
   6   3   3        1.83       -3.21      5.06 o 
   7   3   3      282.45      287.46     12.09 o 
   8   3   3      478.69      507.49     17.93 o 
   9   3   3        4.22       -5.49      7.00 o 
  10   3   3       40.20       45.17     12.00 o 
  11   3   3       18.54       11.52     29.18 o 
  12   3   3       37.67       30.38     18.96 o 
   2   4   3     1884.33     2020.27    123.30 o 
   3   4   3       11.50        6.92      3.92 o 
   4   4   3      443.58      495.89     15.27 o 
   5   4   3      359.66      338.42     16.42 o 
   6   4   3      182.39      212.28      9.93 o 
   7   4   3     1218.16     1210.37     33.43 o 
   8   4   3      130.03      134.00      9.27 o 
   9   4   3      581.40      594.54     20.83 o 
  10   4   3      337.92      342.65     28.93 o 
  11   4   3      293.77      302.90     28.11 o 
   3   5   3      194.04      218.83     20.71 o 
   4   5   3       49.54       64.00     14.59 o 
   5   5   3      144.40      137.68     12.48 o 
   6   5   3       69.31       68.81      6.08 o 
   7   5   3      322.12      343.68     15.74 o 
   8   5   3      568.68      565.58     20.45 o 
   9   5   3      285.08      287.36     16.10 o 
  10   5   3      263.59      296.25     26.90 o 
  11   5   3        0.14        1.28     16.63 o 
   5   6   3        7.03       -5.18     14.59 o 
   6   6   3       55.63       58.19      7.53 o 
   7   6   3        6.53       11.06      4.00 o 
   8   6   3        3.87       -5.34      5.53 o 
   9   6   3       41.98       37.97      8.54 o 
  10   6   3      259.12      247.54     34.59 o 
   6   7   3      210.19      198.12     24.94 o 
   7   7   3       64.17       57.41     20.71 o 
   8   7   3       22.32       24.83      6.32 o 
   0   0   4      584.59      577.29     25.96 o 
   1   0   4       92.09       99.24      6.38 o 
   2   0   4     2427.14     2596.81     79.18 o 
   3   0   4    28629.03    27241.39    820.66 o 
   4   0   4     3854.10     4059.76    123.41 o 
   5   0   4     1022.24     1124.01     43.29 o 
   6   0   4     2600.02     2794.58    123.62 o 
   7   0   4        9.55       15.67     11.14 o 
   8   0   4       39.07       50.89     25.65 o 
   9   0   4      762.12      730.23     42.09 o 
  10   0   4     1928.03     1901.29     91.18 o 
  11   0   4      276.83      314.03     57.41 o 
  12   0   4        7.40       -3.84     17.08 o 
  13   0   4       49.12       59.93     21.45 o 
   1   1   4    28744.75    26760.82    802.49 o 
   2   1   4     4330.47     4170.94     88.99 o 
   3   1   4     1844.99     1863.30     47.10 o 
   4   1   4    11939.52    11886.15    289.85 o 
   5   1   4      265.40      267.76     11.07 o 
   6   1   4     2670.15     2844.84     72.27 o 
   7   1   4     1788.42     1875.07     49.60 o 
   8   1   4      807.57      832.88     25.60 o 
   9   1   4      627.17      636.75     23.99 o 
  10   1   4       93.99      107.82     15.08 o 
  11   1   4       39.40       32.91     12.29 o 
  12   1   4      142.37      130.03     15.99 o 
   0   2   4    17907.86    15885.48    954.37 o 
   1   2   4     1898.50     1866.88     56.65 o 
   2   2   4      525.83      475.25     12.98 o 
   3   2   4       28.68       31.52      3.96 o 
   4   2   4      400.37      413.93     14.60 o 
   5   2   4      980.02     1053.41     28.59 o 
   6   2   4     1878.20     1821.69     47.57 o 
   7   2   4      526.60      567.58     18.63 o 
   8   2   4      114.76      129.01      9.74 o 
   9   2   4       40.09       40.82      8.28 o 
  10   2   4        0.02       10.16      8.32 o 
  11   2   4      172.26      173.83     22.96 o 
  12   2   4      221.93      191.99     24.62 o 
   1   3   4     1577.40     1790.22     89.18 o 
   2   3   4      187.41      175.00      9.52 o 
   3   3   4      868.05      878.94     24.81 o 
   4   3   4     1124.41     1097.00     26.64 o 
   5   3   4     1426.91     1526.17     39.85 o 
   6   3   4       63.74       70.75      6.87 o 
   7   3   4      186.24      181.96      9.63 o 
   8   3   4      184.08      206.98     11.16 o 
   9   3   4      372.83      378.60     15.77 o 
  10   3   4       25.78       22.48     11.33 o 
  11   3   4      356.10      337.89     37.18 o 
  12   3   4       52.13       46.21     25.65 o 
   2   4   4     1709.93     1835.33    112.47 o 
   3   4   4      181.72      229.55     13.21 o 
   4   4   4     1177.42     1164.43     32.60 o 
   5   4   4      726.63      754.55     21.00 o 
   6   4   4       64.71       84.16      8.32 o 
   7   4   4      170.73      176.75     10.56 o 
   8   4   4       16.46       14.72      6.95 o 
   9   4   4      682.95      703.85     27.48 o 
  10   4   4      275.21      236.97     38.12 o 
  11   4   4        4.65       24.22     17.13 o 
   3   5   4      218.45      224.00     20.71 o 
   4   5   4      439.38      380.29     19.10 o 
   5   5   4       88.63       88.09      9.02 o 
   6   5   4        0.24        1.94      4.29 o 
   7   5   4      243.15      224.24     10.85 o 
   8   5   4      263.25      260.16     13.05 o 
   9   5   4        0.34        6.78      8.55 o 
  10   5   4      266.59      278.87     26.26 o 
  11   5   4      108.25      107.48     21.11 o 
   4   6   4      148.40      118.12     16.94 o 
   5   6   4      638.68      643.31     48.47 o 
   6   6   4     1113.02     1000.82     46.43 o 
   7   6   4        0.82       -1.80      3.77 o 
   8   6   4      181.89      161.49      8.97 o 
   9   6   4      116.24      123.40      9.31 o 
   6   7   4      273.02      313.42     32.47 o 
   7   7   4      368.46      324.24     33.88 o 
   8   7   4      108.20      119.11     11.06 o 
   1   1   5    29979.98    26796.10    653.62 o 
   2   1   5     6652.10     6278.34    153.70 o 
   3   1   5     3203.28     2989.67     77.83 o 
   4   1   5     1194.26     1213.55     32.18 o 
   5   1   5     1799.88     2059.10     52.96 o 
   6   1   5       94.02       91.05      9.40 o 
   7   1   5       30.53       28.99      6.80 o 
   8   1   5     1629.75     1721.72     46.65 o 
   9   1   5        1.63       -8.07      8.07 o 
  10   1   5      404.77      441.06     22.58 o 
  11   1   5       22.43       28.54     11.57 o 
  12   1   5      320.76      397.69     33.54 o 
   0   2   5    13724.71    12166.30    424.03 o 
   1   2   5     6936.88     6188.42    151.96 o 
   2   2   5     5350.05     5118.53    125.45 o 
   3   2   5        3.21        4.43      3.66 o 
   4   2   5      469.52      456.63     14.27 o 
   5   2   5       45.49       50.15      5.85 o 
   6   2   5     2118.43     2223.80     57.31 o 
   7   2   5      181.47      197.96     10.16 o 
   8   2   5     1094.28     1106.61     31.98 o 
   9   2   5      282.62      276.73     13.52 o 
  10   2   5      612.60      661.57     30.34 o 
  11   2   5       10.68        6.27     11.33 o 
  12   2   5      643.66      673.90     62.12 o 
   1   3   5       38.14       56.10      9.56 o 
   2   3   5       73.56       74.00      5.83 o 
   3   3   5      455.63      366.22     11.70 o 
   4   3   5      107.71      103.98      5.40 o 
   5   3   5       92.73      112.06      6.84 o 
   6   3   5      348.74      359.62     13.27 o 
   7   3   5      689.35      730.84     24.45 o 
   8   3   5       12.60       11.53      6.55 o 
   9   3   5        2.94        0.10      7.75 o 
  10   3   5        2.26        4.61     10.49 o 
  11   3   5       60.05       51.65     17.80 o 
  12   3   5        0.47        3.58     17.45 o 
   2   4   5        0.05       -1.41      8.47 o 
   3   4   5      243.65      280.09     15.38 o 
   4   4   5       22.20       25.89      3.52 o 
   5   4   5      509.15      557.12     16.35 o 
   6   4   5      426.74      444.70     14.66 o 
   7   4   5        0.36       -3.99      5.82 o 
   8   4   5      848.59      820.59     24.87 o 
   9   4   5      227.03      240.53     12.66 o 
  10   4   5      162.69      184.17     23.29 o 
  11   4   5      239.96      191.42     23.62 o 
   3   5   5      105.84      136.94     16.00 o 
   4   5   5        5.39        8.08     10.59 o 
   5   5   5      868.19      945.77     98.12 o 
   6   5   5        0.02       -4.39      4.39 o 
   7   5   5      818.96      819.48     25.85 o 
   8   5   5      166.98      180.28     13.00 o 
   9   5   5       22.82       28.20     11.95 o 
  10   5   5       73.74       59.36     18.29 o 
   4   6   5      135.53      138.83     17.88 o 
   5   6   5       65.41       67.77     16.94 o 
   6   6   5      196.92      174.67     13.11 o 
   7   6   5       46.28       47.79      5.50 o 
   8   6   5      777.57      757.70     24.21 o 
   9   6   5      124.84      132.78     10.83 o 
   5   7   5       23.56       53.65     15.53 o 
   6   7   5     1055.36     1020.73     71.06 o 
   7   7   5      166.58      124.24     24.47 o 
   8   7   5      196.37      186.93     22.12 o 
   0   0   6    10510.52     7234.28   1007.78 o 
   1   0   6     1976.15     1804.76     63.40 o 
   2   0   6    26993.71    23864.70    713.88 o 
   3   0   6     7449.02     7511.86    225.59 o 
   4   0   6    12124.95    12738.34    380.95 o 
   5   0   6      902.58      863.74     35.13 o 
   6   0   6     2664.76     2684.78    119.30 o 
   7   0   6     4741.98     4698.68    204.48 o 
   8   0   6       17.00       29.76     13.14 o 
   9   0   6      294.47      257.03     23.26 o 
  10   0   6       65.82       95.21     18.78 o 
  11   0   6      268.71      258.80     25.77 o 
  12   0   6       83.52       93.50     24.00 o 
   1   1   6     6588.22     6302.28    154.52 o 
   2   1   6       73.45       66.45      4.65 o 
   3   1   6     5213.52     5384.32    132.43 o 
   4   1   6     2028.60     2087.26     53.12 o 
   5   1   6    11061.59    11833.41    290.17 o 
   6   1   6      737.74      740.04     30.80 o 
   7   1   6      364.85      378.53     14.76 o 
   8   1   6       59.17       62.73      9.00 o 
   9   1   6       61.76       62.79     10.02 o 
  10   1   6       16.68       25.66     11.29 o 
  11   1   6      666.09      697.50     34.85 o 
  12   1   6      590.78      564.38     39.30 o 
   0   2   6      524.83      535.03     20.36 o 
   1   2   6     1568.03     1543.12     38.42 o 
   2   2   6     9062.18     8820.47    216.57 o 
   3   2   6      112.55      109.46      5.86 o 
   4   2   6      374.00      387.74     12.98 o 
   5   2   6      610.58      625.88     19.75 o 
   6   2   6      917.43      914.86     26.08 o 
   7   2   6       62.95       62.78      7.36 o 
   8   2   6      131.49      165.42     14.10 o 
   9   2   6     1605.01     1778.91     53.37 o 
  10   2   6        1.06       -8.83      8.83 o 
  11   2   6      524.04      461.49     26.56 o 
  12   2   6       85.41       92.08     20.75 o 
   1   3   6    10528.01    10253.65    353.84 o 
   2   3   6      127.97      113.63      7.09 o 
   3   3   6     2033.24     2102.21     57.32 o 
   4   3   6      201.11      195.09      7.51 o 
   5   3   6     1286.69     1255.14     30.71 o 
   6   3   6      757.81      775.14     22.71 o 
   7   3   6       41.06       36.63      6.76 o 
   8   3   6      816.94      825.89     25.34 o 
   9   3   6       11.12        6.90      7.61 o 
  10   3   6      207.64      200.62     15.94 o 
  11   3   6        0.01      -13.19     22.82 o 
  12   3   6      125.52      101.00     29.88 o 
   2   4   6     2067.47     2178.98     93.84 o 
   3   4   6       38.16       56.82      7.05 o 
   4   4   6      125.57      117.86      5.72 o 
   5   4   6      209.51      214.62      8.69 o 
   6   4   6      200.46      205.06      8.68 o 
   7   4   6       83.98       93.75      7.84 o 
   8   4   6       71.31       87.42      8.37 o 
   9   4   6      458.83      514.61     18.95 o 
  10   4   6      355.02      333.48     28.61 o 
  11   4   6      117.57       90.30     19.60 o 
   3   5   6       51.89       96.94     14.12 o 
   4   5   6       30.17       35.93      6.64 o 
   5   5   6      129.07      122.96     10.88 o 
   6   5   6      231.34      224.27      9.75 o 
   7   5   6       24.81       16.91      5.65 o 
   8   5   6      453.57      439.52     16.28 o 
   9   5   6        0.59       15.83      8.79 o 
  10   5   6      429.61      438.32     62.12 o 
   4   6   6        0.28      -12.24     12.24 o 
   5   6   6      603.01      546.75     26.90 o 
   6   6   6       24.73       23.94      7.76 o 
   7   6   6      490.44      461.87     16.48 o 
   8   6   6      530.05      540.70     18.67 o 
   9   6   6      111.71      147.22      9.74 o 
   5   7   6       85.86       78.59     16.94 o 
   6   7   6       91.23       88.94     19.77 o 
   7   7   6        5.19       12.95      8.47 o 
   8   7   6      122.18      135.40     21.41 o 
   1   1   7        4.02       11.62      3.51 o 
   2   1   7       61.25       67.12      4.85 o 
   3   1   7      445.17      437.52     12.66 o 
   4   1   7     3781.02     4127.80    102.66 o 
   5   1   7     1090.28     1054.42     28.94 o 
   6   1   7       77.49       71.46      7.89 o 
   7   1   7       20.59       20.42      6.55 o 
   8   1   7      468.35      449.53     19.17 o 
   9   1   7      126.89      135.02     11.62 o 
  10   1   7      571.49      600.97     44.76 o 
  11   1   7      327.05      322.24     22.62 o 
  12   1   7        3.40       17.89     17.25 o 
   0   2   7      310.40      293.93     18.68 o 
   1   2   7      182.31      145.48      7.36 o 
   2   2   7      818.46      816.48     21.51 o 
   3   2   7      829.38      886.83     23.56 o 
   4   2   7     1699.71     1758.71     41.77 o 
   5   2   7     2370.14     2423.62     62.64 o 
   6   2   7      635.46      662.61     20.27 o 
   7   2   7       96.83      119.62      8.67 o 
   8   2   7     1543.81     1553.26     42.71 o 
   9   2   7     3503.70     3608.93     92.54 o 
  10   2   7       40.24       33.38     11.47 o 
  11   2   7      213.26      252.16     29.14 o 
  12   2   7        0.00      -18.35     18.35 o 
   1   3   7    11513.56    11751.76    352.12 o 
   2   3   7     2004.78     2082.05     56.40 o 
   3   3   7      223.05      259.16      8.71 o 
   4   3   7       21.78       16.98      4.15 o 
   5   3   7      280.10      300.80     10.36 o 
   6   3   7        0.87        5.17      5.55 o 
   7   3   7      219.47      189.43     10.01 o 
   8   3   7      101.15      116.47      9.20 o 
   9   3   7      291.01      324.15     14.68 o 
  10   3   7      119.94      135.44     14.36 o 
  11   3   7      128.30      147.31     22.30 o 
  12   3   7        6.87        6.50     16.96 o 
   0   4   7     3970.47     4057.02    244.71 o 
   1   4   7     2323.23     2418.87    146.36 o 
   2   4   7      175.77      134.29      9.97 o 
   3   4   7        0.76       -3.78      5.63 o 
   4   4   7      912.27      928.44     26.68 o 
   5   4   7        9.53        5.17      4.85 o 
   6   4   7       61.86       59.52      5.90 o 
   7   4   7       10.24       10.95      5.84 o 
   8   4   7      436.90      437.14     19.25 o 
   9   4   7      252.08      298.79     19.89 o 
  10   4   7        1.90      -14.26     14.26 o 
  11   4   7        6.06       -4.64     16.07 o 
   2   5   7      209.55      254.12     19.77 o 
   3   5   7      341.35      384.53     19.83 o 
   4   5   7      762.08      752.76     35.63 o 
   5   5   7       23.00       45.12      8.41 o 
   6   5   7       80.11       72.61      6.35 o 
   7   5   7      326.43      333.97     12.65 o 
   8   5   7      225.59      219.91     10.82 o 
   9   5   7       40.41       30.78      9.35 o 
  10   5   7       97.80      107.90     28.94 o 
   3   6   7      303.87      280.48     22.59 o 
   4   6   7      474.94      444.71     34.82 o 
   5   6   7      521.98      485.91     24.87 o 
   6   6   7     1051.74     1013.75     47.56 o 
   7   6   7      160.65      168.80      8.40 o 
   8   6   7      279.46      281.53     12.16 o 
   9   6   7      117.82      116.76     10.42 o 
   5   7   7       28.55       41.41     15.06 o 
   6   7   7        7.45       -7.06     15.53 o 
   7   7   7      193.92      214.16     23.53 o 
   8   7   7        0.29       -3.43      8.04 o 
   6   8   7       53.45       96.94     18.82 o 
   0   0   8     8031.16     7810.45    579.54 o 
   1   0   8        6.66        2.23      4.30 o 
   2   0   8     1099.83      945.82     30.64 o 
   3   0   8       62.04       43.49      7.36 o 
   4   0   8     7107.34     7711.61    268.44 o 
   5   0   8     7114.43     7811.80    306.34 o 
   6   0   8       24.47        5.65     13.18 o 
   7   0   8     2111.28     2313.29    104.99 o 
   8   0   8     1029.90     1085.65    100.24 o 
   9   0   8     1392.81     1401.05     69.70 o 
  10   0   8      771.91      787.57     45.75 o 
  11   0   8       55.09       74.81     33.65 o 
  12   0   8      209.77      170.64     24.46 o 
   1   1   8      844.23      859.23     22.47 o 
   2   1   8     1404.34     1358.31     34.74 o 
   3   1   8      366.48      356.79     11.85 o 
   4   1   8      489.06      463.52     14.77 o 
   5   1   8      110.41       95.00      7.03 o 
   6   1   8       22.74        8.94      5.68 o 
   7   1   8      587.49      662.99     21.16 o 
   8   1   8      121.40      119.38     11.36 o 
   9   1   8      540.70      542.42     22.29 o 
  10   1   8       38.46       51.30     11.72 o 
  11   1   8        8.66        5.44     10.94 o 
  12   1   8        1.18       -4.55     12.05 o 
   0   2   8     2713.80     2541.78     89.03 o 
   1   2   8        2.34       -2.04      3.31 o 
   2   2   8     1087.20     1069.79     29.11 o 
   3   2   8        2.71        4.59      4.00 o 
   4   2   8     5232.02     5162.20    117.80 o 
   5   2   8      576.55      583.04     17.87 o 
   6   2   8     2882.57     2984.34     76.01 o 
   7   2   8      646.88      656.78     20.93 o 
   8   2   8       84.72       86.16      8.84 o 
   9   2   8      463.60      464.66     18.40 o 
  10   2   8      941.00      939.99     36.88 o 
  11   2   8        7.06       -0.81     12.63 o 
  12   2   8        1.33      -15.86     17.27 o 
   1   3   8      376.93      433.49     13.75 o 
   2   3   8     1855.28     1815.07     49.71 o 
   3   3   8       22.76       21.72      3.69 o 
   4   3   8     4802.80     4755.03    117.35 o 
   5   3   8      127.86      121.92      6.54 o 
   6   3   8       23.92       24.09      5.39 o 
   7   3   8      594.81      623.88     20.19 o 
   8   3   8     1265.20     1223.75     34.89 o 
   9   3   8      581.80      599.47     21.12 o 
  10   3   8      462.81      481.14     24.58 o 
  11   3   8       76.48       96.90     19.46 o 
  12   3   8        9.28       -2.09     20.24 o 
   0   4   8     6303.60     6209.53    373.18 o 
   1   4   8       73.88       78.79      7.92 o 
   2   4   8      931.16      908.93     33.60 o 
   3   4   8      751.05      677.47     26.33 o 
   4   4   8      118.99      110.10      6.26 o 
   5   4   8      195.89      200.77      9.01 o 
   6   4   8      171.19      183.53      8.13 o 
   7   4   8       97.33      105.82      7.54 o 
   8   4   8        2.47        3.66      6.73 o 
   9   4   8      267.77      259.32     16.66 o 
  10   4   8      101.61      120.89     32.24 o 
  11   4   8        3.69        4.23     16.26 o 
   2   5   8      620.61      676.72     43.77 o 
   3   5   8      309.87      296.27     16.68 o 
   4   5   8      459.54      445.32     23.25 o 
   5   5   8        6.18        7.95      4.68 o 
   6   5   8        1.34       -0.15      4.85 o 
   7   5   8      137.03      125.79      8.62 o 
   8   5   8      498.72      482.32     22.73 o 
   9   5   8      154.76      160.24     12.57 o 
  10   5   8      289.08      304.86     21.28 o 
   3   6   8     1413.07     1360.97     85.18 o 
   4   6   8      735.20      672.01     48.00 o 
   5   6   8       52.20       42.26      8.47 o 
   6   6   8       88.26       83.56     13.65 o 
   7   6   8      252.21      236.44     10.58 o 
   8   6   8       31.76       42.04      6.59 o 
   9   6   8       89.22       97.91     10.01 o 
   4   7   8        2.44       26.82     11.76 o 
   5   7   8       36.54       79.06     17.41 o 
   6   7   8      295.47      267.77     29.18 o 
   7   7   8        0.92       -1.97      8.94 o 
   8   7   8       22.98       26.70      9.59 o 
   6   8   8       36.91       38.12     16.94 o 
   1   1   9     5032.90     4836.18    129.98 o 
   2   1   9     2483.38     2494.88     68.10 o 
   3   1   9     1642.01     1587.18     40.70 o 
   4   1   9     1666.53     1851.72     47.58 o 
   5   1   9     1067.12     1109.31     30.41 o 
   6   1   9     1527.15     1522.90     40.79 o 
   7   1   9     1525.40     1549.32     46.09 o 
   8   1   9        0.82       -3.23      7.57 o 
   9   1   9       86.79      116.53     11.44 o 
  10   1   9       35.88       49.63     11.81 o 
  11   1   9        4.08       -6.80     10.85 o 
  12   1   9       10.29        6.35     12.19 o 
   0   2   9     4357.28     4594.34    159.67 o 
   1   2   9       57.18       62.61      5.12 o 
   2   2   9       17.98        6.91      3.68 o 
   3   2   9      317.53      327.59     10.95 o 
   4   2   9       92.94       90.18      6.17 o 
   5   2   9     2209.12     2366.33     56.03 o 
   6   2   9      100.91       99.24      7.64 o 
   7   2   9      689.61      702.71     22.20 o 
   8   2   9       39.33       49.52      9.52 o 
   9   2   9     1133.02     1066.55     31.95 o 
  10   2   9       13.77       11.84     14.67 o 
  11   2   9      278.83      280.45     19.18 o 
  12   2   9       34.54       19.92     18.02 o 
   1   3   9     2100.61     2321.96     57.63 o 
   2   3   9     3370.68     3662.16     98.91 o 
   3   3   9      904.33      846.66     25.37 o 
   4   3   9        2.61       10.82      4.77 o 
   5   3   9      210.42      210.01      8.50 o 
   6   3   9      339.36      339.66     12.18 o 
   7   3   9      624.08      626.43     23.71 o 
   8   3   9      651.00      606.21     20.46 o 
   9   3   9       46.57       69.20     11.71 o 
  10   3   9     1362.78     1403.04     50.46 o 
  11   3   9      673.65      650.16     42.83 o 
  12   3   9       66.88       68.20     23.06 o 
   0   4   9      836.02      913.90     58.82 o 
   1   4   9      942.69      899.49     28.99 o 
   2   4   9        0.01        2.37      4.74 o 
   3   4   9      129.80      118.73      5.61 o 
   4   4   9      237.02      251.39     15.47 o 
   5   4   9      111.96      113.89      9.84 o 
   6   4   9      134.38      139.87      9.89 o 
   7   4   9       40.74       31.31      6.11 o 
   8   4   9      350.70      350.78     13.36 o 
   9   4   9      364.57      364.21     20.58 o 
  10   4   9      239.31      259.89     25.46 o 
  11   4   9       17.57        1.74     16.47 o 
   2   5   9     1862.52     1875.33    115.30 o 
   3   5   9     1435.77     1520.87     67.21 o 
   4   5   9       44.11       54.59      8.26 o 
   5   5   9      361.65      345.99     12.98 o 
   6   5   9        0.00       -4.11      4.57 o 
   7   5   9       50.24       68.69      6.92 o 
   8   5   9      253.40      227.75     11.79 o 
   9   5   9      179.66      174.35     13.23 o 
  10   5   9        4.70        9.05     12.11 o 
   3   6   9      578.57      575.54     40.00 o 
   4   6   9      926.22     1006.77     60.71 o 
   5   6   9      146.07      122.12     11.04 o 
   6   6   9      131.10      135.97     12.61 o 
   7   6   9       19.32       21.56      6.05 o 
   8   6   9       61.49       69.94      7.47 o 
   9   6   9       95.20      115.68     11.08 o 
   4   7   9      354.60      354.83     28.71 o 
   5   7   9        0.02       -6.59     14.12 o 
   6   7   9       14.18       19.65      6.85 o 
   7   7   9        5.78        0.53     17.88 o 
   8   7   9       46.51       38.22     10.06 o 
   6   8   9        6.33        0.94     15.53 o 
   0   0  10     1201.24     1099.82     49.08 o 
   1   0  10       20.70       10.55      7.81 o 
   2   0  10       37.58       49.27      8.32 o 
   3   0  10     4463.11     4552.57    188.79 o 
   4   0  10    21247.60    22380.41    950.50 o 
   5   0  10     1207.09     1131.54     44.37 o 
   6   0  10     2229.66     2248.19    101.32 o 
   7   0  10     2127.49     2305.37    104.65 o 
   8   0  10       54.44       57.51     14.45 o 
   9   0  10      179.96      143.80     19.13 o 
  10   0  10      138.42       95.63     18.45 o 
  11   0  10        3.85       -0.91     15.93 o 
  12   0  10       63.87       43.05     19.27 o 
   1   1  10      973.61     1053.74     27.34 o 
   2   1  10     1432.33     1421.94     33.82 o 
   3   1  10       77.94       88.33      5.61 o 
   4   1  10       56.41       61.41      6.49 o 
   5   1  10     1683.06     1890.53     49.21 o 
   6   1  10     2513.30     2590.23     66.44 o 
   7   1  10      307.23      293.26     22.68 o 
   8   1  10      420.88      428.68     18.62 o 
   9   1  10        4.12       -4.97      8.18 o 
  10   1  10       19.20       37.06     11.83 o 
  11   1  10      369.18      348.78     20.99 o 
  12   1  10      207.19      258.81     19.52 o 
   0   2  10       27.94       20.40      5.95 o 
   1   2  10     5387.14     5583.97    136.76 o 
   2   2  10     1657.45     1650.06     44.13 o 
   3   2  10      710.50      774.62     24.20 o 
   4   2  10       58.71       58.22      5.51 o 
   5   2  10       60.09       55.43      5.80 o 
   6   2  10      885.23      932.51     26.76 o 
   7   2  10        1.39        5.55      6.26 o 
   8   2  10     1236.63     1195.02     34.35 o 
   9   2  10      280.81      312.28     15.25 o 
  10   2  10       61.50       40.95     16.78 o 
  11   2  10      191.82      191.41     16.95 o 
  12   2  10      182.17      166.61     27.29 o 
   1   3  10     4976.25     5364.12    131.47 o 
   2   3  10      265.39      254.58     10.87 o 
   3   3  10       94.75       98.31      6.77 o 
   4   3  10      153.69      149.34      7.01 o 
   5   3  10       42.61       55.24      5.75 o 
   6   3  10      102.12      109.03      7.18 o 
   7   3  10     1209.50     1127.57     29.54 o 
   8   3  10        1.02       -5.84      6.76 o 
   9   3  10      165.05      147.67     11.13 o 
  10   3  10      118.42      117.17     16.44 o 
  11   3  10      103.35      116.55     21.23 o 
   0   4  10      617.85      675.85     25.15 o 
   1   4  10       11.23        8.67      4.49 o 
   2   4  10     2738.67     2811.58     76.30 o 
   3   4  10        5.89        7.13      3.54 o 
   4   4  10     2257.99     2159.20     59.42 o 
   5   4  10      189.04      179.00      8.87 o 
   6   4  10      338.93      336.12     13.24 o 
   7   4  10      671.74      673.32     19.41 o 
   8   4  10      864.35      864.26     24.40 o 
   9   4  10      249.93      235.02     13.37 o 
  10   4  10        1.26        9.30     18.82 o 
  11   4  10       79.31      101.76     20.13 o 
   1   5  10       71.26       97.88     15.06 o 
   2   5  10      447.04      403.80     24.71 o 
   3   5  10     1140.64     1155.03     51.90 o 
   4   5  10      647.98      589.74     29.53 o 
   5   5  10        2.65       -1.63      3.99 o 
   6   5  10     1819.72     1751.44     49.38 o 
   7   5  10      555.31      580.90     19.68 o 
   8   5  10      220.66      224.89     11.79 o 
   9   5  10        7.85       -0.59      9.44 o 
  10   5  10       25.71       30.56     12.87 o 
   3   6  10      114.95       91.77     14.12 o 
   4   6  10       10.08       12.29      8.24 o 
   5   6  10      459.65      453.64     24.51 o 
   6   6  10      352.92      352.57     39.53 o 
   7   6  10        6.64       11.05      4.89 o 
   8   6  10       84.90       95.78      8.11 o 
   9   6  10      171.60      199.10     13.76 o 
   4   7  10       59.18       56.94     14.12 o 
   5   7  10       20.00       19.77     15.06 o 
   6   7  10       79.10       85.41     10.35 o 
   7   7  10        7.88       18.96      8.75 o 
   5   8  10       33.05       32.00     13.18 o 
   1   1  11     1446.80     1474.82     37.69 o 
   2   1  11       31.99       36.88      4.21 o 
   3   1  11       68.11       60.87      5.48 o 
   4   1  11      344.87      332.98     12.06 o 
   5   1  11     2415.96     2641.32     67.37 o 
   6   1  11      606.49      654.17     20.65 o 
   7   1  11       41.05       46.70      8.28 o 
   8   1  11        7.76        4.70      8.24 o 
   9   1  11      536.43      538.81     48.61 o 
  10   1  11      349.02      380.08     24.25 o 
  11   1  11      846.83      849.27     35.81 o 
  12   1  11        5.65       22.33     17.58 o 
   0   2  11    10174.31    10910.49    376.85 o 
   1   2  11       15.28       15.42      4.23 o 
   2   2  11      387.78      422.74     12.98 o 
   3   2  11      869.43      909.52     22.78 o 
   4   2  11     1045.81     1063.52     32.94 o 
   5   2  11      124.96      141.26      7.41 o 
   6   2  11       70.02       69.07      7.07 o 
   7   2  11      325.74      334.63     19.50 o 
   8   2  11      616.98      607.67     20.88 o 
   9   2  11      328.75      430.04     18.08 o 
  10   2  11       28.23       11.54     10.86 o 
  11   2  11       99.22       94.82     16.45 o 
  12   2  11       81.41       59.89     21.65 o 
   1   3  11      718.69      747.83     20.10 o 
   2   3  11      121.83      115.38      5.86 o 
   3   3  11      843.70      883.10     23.78 o 
   4   3  11       27.73       22.92      4.80 o 
   5   3  11      472.07      528.40     16.41 o 
   6   3  11       13.26       17.52      5.31 o 
   7   3  11     1564.87     1653.75     41.23 o 
   8   3  11      614.47      599.28     18.98 o 
   9   3  11      189.85      197.45     15.33 o 
  10   3  11       14.22        9.59     13.06 o 
  11   3  11      645.45      604.41     40.71 o 
   0   4  11      858.22      871.57     39.58 o 
   1   4  11       75.02       75.84      4.46 o 
   2   4  11      653.08      655.70     17.91 o 
   3   4  11       32.43       40.83      4.37 o 
   4   4  11        0.33       -2.04      4.15 o 
   5   4  11      214.95      228.82     10.23 o 
   6   4  11      577.29      581.06     18.00 o 
   7   4  11        0.21       -4.60      5.77 o 
   8   4  11     1750.47     1722.93     43.17 o 
   9   4  11        0.10       -5.46      9.19 o 
  10   4  11      102.53       93.28     14.61 o 
  11   4  11       34.34       30.71     18.13 o 
   1   5  11      161.60      159.66     11.19 o 
   2   5  11      168.93      150.15      9.92 o 
   3   5  11      273.82      304.99     18.08 o 
   4   5  11      680.91      704.59     34.38 o 
   5   5  11      466.93      477.40     15.63 o 
   6   5  11      236.02      239.84     10.56 o 
   7   5  11        0.15       -4.95      9.29 o 
   8   5  11        2.39       -6.93      6.93 o 
   9   5  11        0.12       -8.42      8.42 o 
  10   5  11       27.87       24.70     12.47 o 
   3   6  11      429.12      533.66     38.59 o 
   4   6  11      217.79      190.11     17.18 o 
   5   6  11        0.37       -7.62     17.18 o 
   6   6  11        0.22       -8.41      8.41 o 
   7   6  11       10.04        9.24      5.15 o 
   8   6  11       39.76       43.18      9.10 o 
   9   6  11      329.52      379.91     29.32 o 
   4   7  11       92.62       90.83     15.53 o 
   5   7  11       16.81        0.47      7.38 o 
   6   7  11        2.47        0.34     10.59 o 
   7   7  11      338.98      334.56     21.31 o 
   5   8  11       68.17       66.35     16.00 o 
   0   0  12     3175.76     2736.05    167.06 o 
   1   0  12      414.05      410.50     21.63 o 
   2   0  12      189.28      243.50     15.97 o 
   3   0  12     3618.63     3950.31    139.02 o 
   4   0  12       28.61       38.06      8.14 o 
   5   0  12     4741.71     5312.82    187.11 o 
   6   0  12      660.05      636.62     35.59 o 
   7   0  12      454.07      436.54     28.86 o 
   8   0  12      269.57      335.26     42.82 o 
   9   0  12      192.71      164.87     40.24 o 
  10   0  12      172.08      172.76     21.62 o 
  11   0  12     1048.05     1051.45     75.06 o 
  12   0  12       86.66       76.74     21.14 o 
   1   1  12       53.85       64.60      4.90 o 
   2   1  12      506.57      536.02     15.75 o 
   3   1  12        4.49       -2.49      4.34 o 
   4   1  12       58.69       65.97      5.72 o 
   5   1  12     1029.75     1142.88     29.12 o 
   6   1  12      135.82      164.29     14.07 o 
   7   1  12      631.23      668.77     24.02 o 
   8   1  12      175.96      138.31     11.11 o 
   9   1  12       56.83       74.39     10.56 o 
  10   1  12      585.73      585.78     34.64 o 
  11   1  12      198.07      204.79     17.41 o 
  12   1  12       15.72       12.70     14.54 o 
   0   2  12    17413.19    17988.04    625.45 o 
   1   2  12      628.11      605.37     17.28 o 
   2   2  12      792.65      831.45     29.78 o 
   3   2  12       94.16       94.44      6.05 o 
   4   2  12      164.28      171.93      8.12 o 
   5   2  12      464.85      458.27     15.29 o 
   6   2  12      208.45      209.31      9.42 o 
   7   2  12      124.34      135.26      8.63 o 
   8   2  12      399.58      390.72     20.50 o 
   9   2  12     1852.79     1862.22     51.00 o 
  10   2  12      357.79      289.44     18.68 o 
  11   2  12       92.04       65.64     15.62 o 
  12   2  12      175.03      164.40     24.18 o 
   1   3  12        7.73       15.72      4.12 o 
   2   3  12       50.61       54.79      4.75 o 
   3   3  12      345.88      353.27     11.65 o 
   4   3  12      480.66      477.82     14.74 o 
   5   3  12      149.28      133.14      7.46 o 
   6   3  12     2175.96     2181.55     56.45 o 
   7   3  12       40.82       46.25      6.87 o 
   8   3  12       52.49       59.67      7.49 o 
   9   3  12        0.00        5.18      9.07 o 
  10   3  12       40.01       63.82     14.84 o 
  11   3  12        2.36        1.75     16.80 o 
   0   4  12       11.14        6.17      5.96 o 
   1   4  12      670.29      693.01     18.80 o 
   2   4  12       43.32       47.54      4.36 o 
   3   4  12       36.84       33.33      4.55 o 
   4   4  12     1332.92     1261.04     36.09 o 
   5   4  12      214.85      220.36     10.07 o 
   6   4  12      251.12      275.81     11.29 o 
   7   4  12      388.78      397.98     14.82 o 
   8   4  12     1197.49     1272.71     33.20 o 
   9   4  12      685.87      654.59     32.10 o 
  10   4  12       49.60       66.43     13.90 o 
  11   4  12      167.98      147.78     17.17 o 
   1   5  12      285.68      258.64     12.75 o 
   2   5  12      313.78      309.18     15.57 o 
   3   5  12      305.25      263.82     13.82 o 
   4   5  12      315.07      314.11     11.60 o 
   5   5  12      182.46      153.62      7.88 o 
   6   5  12     1043.32     1036.25     30.91 o 
   7   5  12       22.15       18.98      7.36 o 
   8   5  12       77.82       93.85      9.41 o 
   9   5  12       98.66      104.26     15.32 o 
  10   5  12       37.50       24.74     12.15 o 
   2   6  12      110.81      109.18     10.26 o 
   3   6  12      843.94      824.27     38.93 o 
   4   6  12      265.12      257.69     17.28 o 
   5   6  12       46.16       38.65      9.31 o 
   6   6  12      387.71      426.41     26.82 o 
   7   6  12      160.36      180.44      9.81 o 
   8   6  12        6.56        7.05      7.14 o 
   9   6  12       14.48        6.46      8.34 o 
   4   7  12      336.95      365.18     30.12 o 
   5   7  12        0.09       -5.82      7.69 o 
   6   7  12      248.90      262.88     28.71 o 
   7   7  12        0.25       -1.75      8.33 o 
   5   8  12       17.91       20.71     13.65 o 
   1   1  13      672.29      660.04     19.00 o 
   2   1  13      510.76      499.07     18.29 o 
   3   1  13     2828.87     2941.37     80.90 o 
   4   1  13     3983.87     4259.14    105.92 o 
   5   1  13      673.66      709.53     23.51 o 
   6   1  13      246.10      286.18     12.45 o 
   7   1  13       99.79       95.36     15.65 o 
   8   1  13     1203.58     1204.78     38.21 o 
   9   1  13       30.66       16.73      9.36 o 
  10   1  13      369.30      307.07     25.27 o 
  11   1  13       98.89      104.75     14.27 o 
  12   1  13       64.71       27.06     15.14 o 
   0   2  13      583.25      587.78     23.54 o 
   1   2  13     1013.73     1033.88     27.18 o 
   2   2  13     1376.65     1260.08     32.82 o 
   3   2  13      177.33      163.28      7.51 o 
   4   2  13     1211.42     1236.60     30.50 o 
   5   2  13      414.08      405.59     14.03 o 
   6   2  13      111.16      118.71      7.67 o 
   7   2  13       20.03       38.66      6.66 o 
   8   2  13      278.02      288.55     13.58 o 
   9   2  13      876.90      829.19     26.69 o 
  10   2  13       15.74        4.73     11.03 o 
  11   2  13      323.80      243.66     21.55 o 
  12   2  13       12.98       22.29     23.53 o 
   1   3  13       10.45       11.13      4.07 o 
   2   3  13      104.95      107.40      8.01 o 
   3   3  13      340.48      375.37     12.37 o 
   4   3  13      173.14      166.87      9.46 o 
   5   3  13      214.71      211.21      9.50 o 
   6   3  13        7.81        7.28      5.85 o 
   7   3  13      446.64      501.43     19.23 o 
   8   3  13      242.86      254.46     11.63 o 
   9   3  13      315.65      340.59     17.24 o 
  10   3  13      142.58      173.63     20.08 o 
  11   3  13       42.78       52.92     18.45 o 
   0   4  13      115.66      121.14      8.74 o 
   1   4  13      693.82      707.44     19.36 o 
   2   4  13     1759.39     1832.98     46.35 o 
   3   4  13      967.87      943.56     29.60 o 
   4   4  13     1851.99     1748.38     49.15 o 
   5   4  13      353.27      351.55     12.59 o 
   6   4  13        0.33       -5.18      5.18 o 
   7   4  13     1561.65     1553.02     41.71 o 
   8   4  13      156.72      161.58     11.04 o 
   9   4  13      706.24      682.74     32.92 o 
  10   4  13      139.35      121.74     15.35 o 
   1   5  13       29.43       28.60      6.48 o 
   2   5  13       35.66       27.99      5.77 o 
   3   5  13      353.21      380.30     15.66 o 
   4   5  13     3197.64     3097.00     84.51 o 
   5   5  13     2858.36     2771.74     76.30 o 
   6   5  13        6.62        3.00      5.45 o 
   7   5  13       50.98       50.77      7.15 o 
   8   5  13       45.79       54.97     12.89 o 
   9   5  13      145.46      126.54     37.65 o 
  10   5  13      111.37      103.62     18.21 o 
   2   6  13        5.89        6.67      7.66 o 
   3   6  13       49.57       49.64      8.19 o 
   4   6  13      598.87      590.46     30.08 o 
   5   6  13      144.25      154.25     13.68 o 
   6   6  13      290.16      301.93     14.67 o 
   7   6  13      806.91      801.18     27.58 o 
   8   6  13       20.41       19.54      7.64 o 
   9   6  13       13.77       10.73      8.56 o 
   3   7  13        0.04        7.06      9.88 o 
   4   7  13       63.31       65.88     16.00 o 
   5   7  13      173.70      181.83     14.13 o 
   6   7  13      163.44      150.30     13.66 o 
   7   7  13        1.12       -5.62      8.70 o 
   5   8  13      344.98      424.95     34.35 o 
   0   0  14     1148.60     1257.44     80.47 o 
   1   0  14      109.77      102.12     10.32 o 
   2   0  14      616.35      577.57     29.28 o 
   3   0  14       55.01       38.83      8.15 o 
   4   0  14        6.63       11.29     11.76 o 
   5   0  14      752.47      704.38     30.24 o 
   6   0  14      550.25      588.41     88.94 o 
   7   0  14       30.26       70.28     14.78 o 
   8   0  14        8.47       -3.57     16.47 o 
   9   0  14      180.74      209.27     22.62 o 
  10   0  14       80.84       84.49     18.22 o 
  11   0  14        1.16        0.18     16.12 o 
  12   0  14       35.87       16.08     21.18 o 
   1   1  14     2112.96     2057.30     63.71 o 
   2   1  14      348.18      350.84     16.21 o 
   3   1  14     5327.09     5711.35    141.08 o 
   4   1  14        1.12       -1.86      5.08 o 
   5   1  14     1427.67     1362.64     40.49 o 
   6   1  14      372.95      340.32     13.77 o 
   7   1  14       51.17       55.23      9.25 o 
   8   1  14      123.42       96.78     10.47 o 
   9   1  14       25.61       17.12      9.24 o 
  10   1  14        5.57        7.98     10.87 o 
  11   1  14       12.08        5.59     11.96 o 
  12   1  14       11.76        2.90     13.95 o 
   0   2  14      360.26      316.39     15.12 o 
   1   2  14      367.32      361.65     11.61 o 
   2   2  14     1704.17     1866.20     47.67 o 
   3   2  14     1312.18     1394.39     43.04 o 
   4   2  14      343.88      340.01     14.17 o 
   5   2  14      121.20      113.27      7.61 o 
   6   2  14      186.69      211.19     13.17 o 
   7   2  14      154.48      173.81      9.44 o 
   8   2  14      190.11      176.17     10.40 o 
   9   2  14      614.27      594.13     25.15 o 
  10   2  14      294.29      270.29     18.32 o 
  11   2  14      500.23      514.31     30.68 o 
   1   3  14      399.84      362.48     11.86 o 
   2   3  14     1952.95     2045.88     57.14 o 
   3   3  14     1069.42     1061.63     28.58 o 
   4   3  14      545.08      571.21     17.36 o 
   5   3  14     4393.55     4336.92    108.13 o 
   6   3  14      820.87      823.34     24.25 o 
   7   3  14      468.47      479.58     20.67 o 
   8   3  14       50.85       42.41      7.52 o 
   9   3  14      982.08      953.72     38.37 o 
  10   3  14      169.04      121.94     15.61 o 
  11   3  14      595.26      451.77     50.35 o 
   0   4  14     1331.21     1448.48     53.05 o 
   1   4  14     1394.19     1405.49     37.31 o 
   2   4  14       13.59       17.89      4.29 o 
   3   4  14      633.64      536.91     16.04 o 
   4   4  14      513.44      511.38     17.03 o 
   5   4  14     1838.31     1837.28     47.54 o 
   6   4  14      297.83      341.07     13.07 o 
   7   4  14      357.84      352.52     14.01 o 
   8   4  14      151.35      163.40     10.29 o 
   9   4  14       53.10       56.58     12.43 o 
  10   4  14        9.99       -7.30     12.07 o 
   1   5  14      438.92      396.31     13.56 o 
   2   5  14       94.25      113.31      6.48 o 
   3   5  14       11.72       11.13      3.99 o 
   4   5  14      301.43      300.66     11.38 o 
   5   5  14       84.63       91.52      6.82 o 
   6   5  14        1.00        5.01      5.61 o 
   7   5  14      178.63      179.36     11.16 o 
   8   5  14        4.73       -0.02      8.51 o 
   9   5  14       50.73       34.26     12.27 o 
   1   6  14        0.58       -0.94     11.29 o 
   2   6  14      182.32      179.53     14.34 o 
   3   6  14      557.56      563.37     24.83 o 
   4   6  14      121.21      128.86     12.65 o 
   5   6  14      162.50      156.76     14.36 o 
   6   6  14      692.63      705.91     26.83 o 
   7   6  14      107.05      107.54      8.01 o 
   8   6  14        3.17        7.20      7.50 o 
   3   7  14        7.62        4.71     10.35 o 
   4   7  14       73.83       93.77     11.26 o 
   5   7  14      500.78      471.98     25.99 o 
   6   7  14        8.78        7.59     20.24 o 
   7   7  14        1.99        6.44      9.49 o 
   1   1  15     2839.16     2895.98     79.13 o 
   2   1  15      763.59      846.55     25.42 o 
   3   1  15       50.02       44.75      6.19 o 
   4   1  15     1134.42     1144.40     34.13 o 
   5   1  15      398.10      377.77     14.16 o 
   6   1  15      194.12      221.99     11.95 o 
   7   1  15      381.10      367.55     16.20 o 
   8   1  15        2.75       -1.53      7.22 o 
   9   1  15      160.46      145.57     18.48 o 
  10   1  15        7.68        1.42     11.14 o 
  11   1  15        8.35       -5.32     11.41 o 
   0   2  15     4781.54     5290.16    225.95 o 
   1   2  15      762.81      771.97     31.18 o 
   2   2  15     4584.45     4772.18    129.47 o 
   3   2  15     1769.84     1800.11     46.36 o 
   4   2  15        6.83        5.95      4.96 o 
   5   2  15      392.27      366.37     26.03 o 
   6   2  15      123.99      127.70      8.59 o 
   7   2  15       52.27       38.66      6.89 o 
   8   2  15      531.71      462.03     16.33 o 
   9   2  15      115.97      114.13     11.83 o 
  10   2  15      133.58      122.80     14.16 o 
  11   2  15      128.55      135.13     28.16 o 
   1   3  15      223.69      244.05      9.46 o 
   2   3  15      574.83      592.13     17.31 o 
   3   3  15      245.45      245.77     10.36 o 
   4   3  15       82.37       88.57      6.61 o 
   5   3  15       15.81       13.43      6.21 o 
   6   3  15      286.82      304.01     12.47 o 
   7   3  15      617.43      627.81     28.21 o 
   8   3  15       67.27       89.79      8.98 o 
   9   3  15      382.12      379.27     28.14 o 
  10   3  15       29.56        7.31     12.42 o 
  11   3  15       64.88       78.52     15.79 o 
   0   4  15      996.78     1024.55     38.91 o 
   1   4  15      609.16      666.75     18.81 o 
   2   4  15     2095.52     2084.42     56.05 o 
   3   4  15      253.48      242.46      9.64 o 
   4   4  15     1263.91     1292.77     37.31 o 
   5   4  15     3200.02     3261.10     82.16 o 
   6   4  15      143.89      156.80      8.84 o 
   7   4  15     1204.85     1259.95     35.01 o 
   8   4  15      113.33      105.54     14.23 o 
   9   4  15      473.44      503.55     32.29 o 
  10   4  15      181.20      159.56     17.08 o 
   1   5  15      153.19      181.15      8.84 o 
   2   5  15        7.73        3.80      4.49 o 
   3   5  15        0.41       -4.07      4.07 o 
   4   5  15      530.75      502.85     16.31 o 
   5   5  15     1986.83     1958.79     54.99 o 
   6   5  15      513.82      516.93     18.08 o 
   7   5  15      789.88      783.25     28.21 o 
   8   5  15      427.83      436.37     22.15 o 
   9   5  15      550.43      554.58     32.70 o 
   0   6  15       78.33       55.06     14.12 o 
   1   6  15      112.57      118.59     17.88 o 
   2   6  15      322.55      310.94     16.36 o 
   3   6  15      284.77      282.59     15.95 o 
   4   6  15      375.97      369.48     19.23 o 
   5   6  15       69.47       63.36     10.95 o 
   6   6  15       10.22        5.23      5.19 o 
   7   6  15      310.38      297.01     15.39 o 
   8   6  15        0.63       -4.69      8.88 o 
   3   7  15       52.72       48.00     12.71 o 
   4   7  15       21.70        6.11      9.37 o 
   5   7  15        4.81        3.16     25.41 o 
   6   7  15      107.48       96.86     16.00 o 
   4   8  15       16.38        4.71     10.35 o 
   0   0  16     1099.85     1328.50     85.18 o 
   1   0  16      571.25      596.07     30.11 o 
   2   0  16      472.95      491.50     28.24 o 
   3   0  16      606.23      597.20     50.59 o 
   4   0  16     3673.84     3935.18    170.71 o 
   5   0  16      117.09      123.89     18.82 o 
   6   0  16      337.80      305.29     18.55 o 
   7   0  16       61.26       59.41     11.37 o 
   8   0  16       29.04       29.01     13.68 o 
   9   0  16      113.81      189.58     21.37 o 
  10   0  16      400.32      397.29     31.26 o 
  11   0  16        7.70       -1.16     16.78 o 
   1   1  16     2027.73     2024.99     63.18 o 
   2   1  16       65.40       83.34      9.32 o 
   3   1  16      318.00      321.60     12.87 o 
   4   1  16     1600.92     1720.61     49.24 o 
   5   1  16     3214.24     3187.67     88.73 o 
   6   1  16      267.67      278.18     13.47 o 
   7   1  16      192.98      223.44     14.77 o 
   8   1  16      335.93      303.42     14.39 o 
   9   1  16      279.00      267.41     17.90 o 
  10   1  16        0.35       -7.35     13.72 o 
  11   1  16       76.52       46.59     14.81 o 
   0   2  16     1140.49     1256.47     57.07 o 
   1   2  16      953.05      989.54     26.57 o 
   2   2  16      259.54      298.25     16.52 o 
   3   2  16      802.33      875.27     27.19 o 
   4   2  16       41.50       46.03      5.86 o 
   5   2  16     1174.62     1238.64     35.11 o 
   6   2  16     1101.59     1166.97     42.48 o 
   7   2  16      287.20      273.57     12.75 o 
   8   2  16      169.38      189.42     10.68 o 
   9   2  16      300.16      352.12     17.65 o 
  10   2  16      196.04      177.88     20.61 o 
  11   2  16       32.27       39.59     24.47 o 
   1   3  16       43.20       56.88      5.32 o 
   2   3  16        5.94        9.57      4.49 o 
   3   3  16     2221.26     2153.93     54.91 o 
   4   3  16       53.82       61.66      6.21 o 
   5   3  16      252.68      281.80     14.71 o 
   6   3  16     1056.66     1102.56     30.95 o 
   7   3  16      719.51      784.08     30.67 o 
   8   3  16       24.10       23.57      7.62 o 
   9   3  16        2.80       -7.50      9.85 o 
  10   3  16       62.69       55.78     14.32 o 
  11   3  16      332.26      312.49     22.94 o 
   0   4  16        0.70       -5.93      5.93 o 
   1   4  16      157.55      168.72     10.61 o 
   2   4  16      373.67      339.96     11.72 o 
   3   4  16      229.12      196.88      8.77 o 
   4   4  16      194.26      196.01     10.10 o 
   5   4  16      516.56      469.02     14.50 o 
   6   4  16      845.92      844.51     24.62 o 
   7   4  16       22.94       22.25      6.89 o 
   8   4  16      718.46      722.79     30.63 o 
   9   4  16      615.48      569.10     34.89 o 
  10   4  16       37.51       13.60     13.93 o 
   1   5  16      609.77      572.67     16.75 o 
   2   5  16      371.97      355.69     11.88 o 
   3   5  16        0.03       -4.30      4.30 o 
   4   5  16        5.69        4.36      4.84 o 
   5   5  16      931.32      892.33     29.51 o 
   6   5  16      243.81      232.96     11.33 o 
   7   5  16      641.94      600.66     26.72 o 
   8   5  16        4.22        1.97      8.89 o 
   9   5  16      104.20       73.44     14.19 o 
   0   6  16       99.73      113.88     16.94 o 
   1   6  16        3.09       -5.72      5.72 o 
   2   6  16        5.37       10.39      7.11 o 
   3   6  16       30.98       28.45      8.82 o 
   4   6  16      225.25      218.14     12.28 o 
   5   6  16       69.50       56.32      6.75 o 
   6   6  16      120.25      126.80      8.70 o 
   7   6  16      334.06      362.62     22.25 o 
   8   6  16       74.12       72.75      9.61 o 
   3   7  16        1.47       15.06     12.71 o 
   4   7  16       92.55       90.66     11.78 o 
   5   7  16       29.35       45.00     10.40 o 
   6   7  16        7.25       -0.34      9.31 o 
   1   1  17      328.15      303.50     27.58 o 
   2   1  17     1576.99     1665.92     52.88 o 
   3   1  17       15.08       19.17      5.59 o 
   4   1  17      383.87      429.62     16.07 o 
   5   1  17      187.71      183.10     11.76 o 
   6   1  17        5.89        8.33      6.33 o 
   7   1  17        2.94       -0.74      7.51 o 
   8   1  17       87.70      107.39     10.10 o 
   9   1  17       61.93       38.97      9.64 o 
  10   1  17       56.66       74.74     13.04 o 
  11   1  17       26.13       26.53     12.64 o 
   0   2  17      434.93      517.62     60.00 o 
   1   2  17      411.98      393.94     12.95 o 
   2   2  17       36.57       21.81      4.86 o 
   3   2  17      543.05      526.88     16.45 o 
   4   2  17      588.95      606.15     23.54 o 
   5   2  17      207.76      199.62      9.81 o 
   6   2  17       59.32       53.35      6.63 o 
   7   2  17      295.60      317.58     13.79 o 
   8   2  17       26.50       27.21      8.96 o 
   9   2  17      128.60      138.46     12.33 o 
  10   2  17        2.50       -0.51     10.80 o 
  11   2  17        0.00       -1.91     12.71 o 
   1   3  17       15.10        7.16      4.75 o 
   2   3  17       29.87       25.81      4.84 o 
   3   3  17     3317.87     3139.51     78.83 o 
   4   3  17        0.98       -3.25      5.14 o 
   5   3  17     3716.30     3673.64     92.69 o 
   6   3  17        1.99        7.94      5.82 o 
   7   3  17       78.95       69.33      8.63 o 
   8   3  17      582.25      545.43     21.59 o 
   9   3  17        0.02        1.24     10.78 o 
  10   3  17      828.40      783.76     37.41 o 
   0   4  17       47.41       51.03      9.25 o 
   1   4  17      159.82      168.68      9.05 o 
   2   4  17        2.63        2.59      4.59 o 
   3   4  17      121.74      113.87      6.90 o 
   4   4  17     1012.34     1016.80     28.27 o 
   5   4  17      140.82      153.51      8.71 o 
   6   4  17       42.76       50.73      7.56 o 
   7   4  17       92.20      116.30      9.04 o 
   8   4  17      426.18      484.51     33.78 o 
   9   4  17      282.07      284.80     23.52 o 
  10   4  17      225.90      198.18     20.80 o 
   1   5  17      160.81      163.42      7.61 o 
   2   5  17      291.67      305.49     12.80 o 
   3   5  17      251.31      248.83      9.99 o 
   4   5  17      127.62      118.60      7.26 o 
   5   5  17        5.73        8.87      5.35 o 
   6   5  17     1038.30     1044.90     32.01 o 
   7   5  17      162.66      186.75     17.62 o 
   8   5  17      142.21      134.14     37.41 o 
   9   5  17       15.43       44.11     17.88 o 
   0   6  17      457.55      344.02     20.71 o 
   1   6  17       47.60       69.16      8.27 o 
   2   6  17      778.65      681.95     24.81 o 
   3   6  17      107.84      106.08      9.01 o 
   4   6  17      589.68      539.31     25.03 o 
   5   6  17      428.49      437.78     16.48 o 
   6   6  17      323.64      293.23     13.72 o 
   7   6  17      350.82      346.29     17.62 o 
   8   6  17       15.28       10.48      9.95 o 
   3   7  17      414.97      477.19     36.24 o 
   4   7  17        7.54        8.71      9.65 o 
   5   7  17       70.80       68.52     11.64 o 
   6   7  17       71.23       66.35     19.29 o 
   0   0  18     4038.37     2820.29    174.12 o 
   1   0  18       24.43       14.12      7.65 o 
   2   0  18     1246.62     1363.83     71.06 o 
   3   0  18       36.46       32.13      9.30 o 
   4   0  18     2285.81     2116.20    134.83 o 
   5   0  18      219.98      202.19     17.45 o 
   6   0  18       13.34       21.99     11.14 o 
   7   0  18      119.55      170.87     18.80 o 
   8   0  18      110.66       68.41     12.75 o 
   9   0  18      306.91      217.23     18.39 o 
  10   0  18      100.41       72.83     19.53 o 
  11   0  18       95.14       98.37     20.64 o 
   1   1  18      233.80      250.40     12.17 o 
   2   1  18        0.16       -0.89      5.46 o 
   3   1  18      460.61      477.65     18.82 o 
   4   1  18      430.91      405.21     21.37 o 
   5   1  18        0.41       -5.96      5.96 o 
   6   1  18       53.51       33.47      7.73 o 
   7   1  18      482.72      528.72     21.22 o 
   8   1  18        8.77        1.39      7.14 o 
   9   1  18       73.47       77.68     11.17 o 
  10   1  18        2.35       -3.18      9.53 o 
  11   1  18      128.18      134.86     18.05 o 
   0   2  18       21.18       24.46      6.78 o 
   1   2  18     2509.17     2664.27     82.67 o 
   2   2  18        2.81        7.90      4.95 o 
   3   2  18     1157.35     1138.37     30.93 o 
   4   2  18      181.22      192.07     12.03 o 
   5   2  18      153.28      182.12      9.74 o 
   6   2  18        0.23       -3.37      6.20 o 
   7   2  18     1667.52     1683.17     45.95 o 
   8   2  18      217.64      239.53     19.77 o 
   9   2  18      273.88      263.78     16.82 o 
  10   2  18      572.42      575.15     27.33 o 
  11   2  18      501.09      364.59     36.52 o 
   1   3  18       10.29       15.91      4.74 o 
   2   3  18      496.61      528.98     16.58 o 
   3   3  18      851.34      845.41     24.00 o 
   4   3  18      826.50      847.42     24.38 o 
   5   3  18      185.29      220.14     12.10 o 
   6   3  18        6.80       14.18      6.09 o 
   7   3  18      677.04      713.36     22.82 o 
   8   3  18        5.14        4.77      9.29 o 
   9   3  18      170.90      175.77     16.87 o 
  10   3  18      474.74      434.32     98.59 o 
   0   4  18      634.45      679.62     28.12 o 
   1   4  18      577.69      515.29     16.14 o 
   2   4  18      206.53      199.77     10.45 o 
   3   4  18       50.82       51.14      5.84 o 
   4   4  18      767.45      749.74     22.18 o 
   5   4  18      584.96      551.27     17.94 o 
   6   4  18      317.48      331.92     13.36 o 
   7   4  18      178.65      187.87     11.56 o 
   8   4  18      254.67      264.14     21.02 o 
   9   4  18      221.91      244.93     51.77 o 
  10   4  18       10.51       10.75     14.09 o 
   1   5  18      107.15      125.80      7.61 o 
   2   5  18       74.49       66.43      5.83 o 
   3   5  18     2495.44     2530.05     64.25 o 
   4   5  18        4.72        9.02      5.18 o 
   5   5  18      505.18      460.19     15.60 o 
   6   5  18      357.94      367.22     17.68 o 
   7   5  18       57.70       52.91     10.01 o 
   8   5  18        0.03        3.94     10.59 o 
   9   5  18       59.22       75.92     14.71 o 
   0   6  18       99.50      156.61      9.70 o 
   1   6  18       85.47      123.33      9.37 o 
   2   6  18       48.65       60.19      7.99 o 
   3   6  18      170.10      178.05     11.15 o 
   4   6  18      121.00      130.87      7.76 o 
   5   6  18       16.76       13.65      5.57 o 
   6   6  18      438.52      396.77     18.95 o 
   7   6  18        0.20       -7.00      7.09 o 
   2   7  18      321.87      405.65     30.12 o 
   3   7  18       43.76       65.16     15.29 o 
   4   7  18      206.64      222.88     16.97 o 
   5   7  18       44.31       47.77     24.24 o 
   6   7  18        0.14      -17.41     17.41 o 
   1   1  19      332.25      376.24     15.64 o 
   2   1  19       16.39       27.39      6.22 o 
   3   1  19      327.41      291.70     20.58 o 
   4   1  19       35.38       32.15      6.88 o 
   5   1  19       32.55       24.03      7.08 o 
   6   1  19      133.54      140.69     11.29 o 
   7   1  19      435.61      413.28     18.00 o 
   8   1  19      170.54      134.43     10.59 o 
   9   1  19       73.84       64.71     12.35 o 
  10   1  19        2.96       -9.33      9.33 o 
  11   1  19        9.65        2.38     12.05 o 
   0   2  19     1029.51     1128.64     43.02 o 
   1   2  19       30.98       26.84      5.44 o 
   2   2  19       79.69       96.07      7.19 o 
   3   2  19     1020.90     1064.39     32.15 o 
   4   2  19      519.67      519.74     17.05 o 
   5   2  19     2471.72     2490.35     64.26 o 
   6   2  19        0.01        1.47      6.93 o 
   7   2  19      236.17      212.45     11.81 o 
   8   2  19      832.59      796.75     31.50 o 
   9   2  19       84.66       93.05     12.34 o 
  10   2  19       25.09       32.79     12.02 o 
  11   2  19        3.87        7.54     13.35 o 
   1   3  19       77.40       67.64      7.56 o 
   2   3  19      464.61      512.05     16.21 o 
   3   3  19       10.99        7.44      5.82 o 
   4   3  19     1159.97     1180.25     38.31 o 
   5   3  19      131.29      136.21      8.56 o 
   6   3  19     2931.47     2921.27     75.01 o 
   7   3  19       45.81       44.33      7.39 o 
   8   3  19        0.47        4.09      9.18 o 
   9   3  19        5.76       -5.74     10.64 o 
  10   3  19      367.30      379.05     28.90 o 
   0   4  19     1048.15      935.42     46.00 o 
   1   4  19        9.22       16.65      5.20 o 
   2   4  19       34.06       43.16      5.71 o 
   3   4  19     3591.50     3696.82     92.63 o 
   4   4  19      120.31      118.90      7.71 o 
   5   4  19     1109.38     1099.78     30.87 o 
   6   4  19       18.83        6.80      8.53 o 
   7   4  19        0.21       -0.10      7.06 o 
   8   4  19      187.44      149.00     35.77 o 
   9   4  19      264.40      225.26     21.25 o 
   1   5  19      713.32      652.63     19.35 o 
   2   5  19      747.75      659.77     19.57 o 
   3   5  19     2178.88     2198.94     56.50 o 
   4   5  19        0.08       -1.91      5.26 o 
   5   5  19       72.97       77.85      7.17 o 
   6   5  19      335.56      335.68     22.32 o 
   7   5  19      587.20      593.40     27.15 o 
   8   5  19      261.62      296.14     22.50 o 
   0   6  19     1519.17     1426.62     52.40 o 
   1   6  19       19.13       16.62      5.01 o 
   2   6  19      180.79      162.62      7.84 o 
   3   6  19      433.17      419.72     14.92 o 
   4   6  19      176.04      154.03      9.13 o 
   5   6  19       16.68       24.37      7.16 o 
   6   6  19      231.05      222.38     13.47 o 
   7   6  19       51.47       63.00      9.33 o 
   2   7  19       56.99       56.00     13.18 o 
   3   7  19      363.16      333.31     21.70 o 
   4   7  19       74.72       90.29     12.78 o 
   5   7  19      553.95      559.07     45.18 o 
   0   0  20     1263.98     1195.32     79.06 o 
   1   0  20      225.87      265.74     18.13 o 
   2   0  20      430.14      444.62     34.35 o 
   3   0  20      281.90      255.53     25.88 o 
   4   0  20     2093.46     2266.87    144.00 o 
   5   0  20      143.45      147.90     15.78 o 
   6   0  20      754.59      679.37     37.43 o 
   7   0  20      320.03      310.84     67.53 o 
   8   0  20        0.30      -18.12     18.12 o 
   9   0  20      580.94      583.57     66.12 o 
  10   0  20      872.96      855.42     46.56 o 
  11   0  20      427.44      358.94     33.80 o 
   1   1  20     3701.58     4070.13    124.53 o 
   2   1  20       37.70       53.58      7.29 o 
   3   1  20       96.15      114.97     11.82 o 
   4   1  20      347.65      358.67     15.68 o 
   5   1  20      381.66      453.46     17.92 o 
   6   1  20        0.60        2.62      6.88 o 
   7   1  20        2.71       -4.50      7.58 o 
   8   1  20       85.52      103.69     10.91 o 
   9   1  20        5.12       12.42      9.23 o 
  10   1  20       28.63       15.01      9.15 o 
  11   1  20       58.09       70.96     18.95 o 
   0   2  20      421.16      454.91     40.24 o 
   1   2  20      557.00      584.56     19.35 o 
   2   2  20      334.78      369.98     14.13 o 
   3   2  20      387.95      421.15     14.53 o 
   4   2  20      616.43      601.32     26.31 o 
   5   2  20      600.93      640.69     25.14 o 
   6   2  20      292.31      306.24     14.93 o 
   7   2  20      414.01      380.02     17.18 o 
   8   2  20       37.07       41.90      9.15 o 
   9   2  20      313.84      336.36     19.07 o 
  10   2  20      163.12      237.50     20.12 o 
   1   3  20      586.79      540.91     16.92 o 
   2   3  20       93.23       92.39      6.92 o 
   3   3  20       13.38        7.13      5.32 o 
   4   3  20     1408.76     1468.68     39.57 o 
   5   3  20     2409.22     2372.71     67.38 o 
   6   3  20      291.08      295.22     13.10 o 
   7   3  20        9.77       23.86      8.48 o 
   8   3  20      301.73      245.68     15.95 o 
   9   3  20      109.27      115.59     18.08 o 
  10   3  20      247.80      239.09     47.77 o 
   0   4  20     1097.60      990.84     45.53 o 
   1   4  20      246.73      267.12     10.96 o 
   2   4  20        4.01        2.83      5.14 o 
   3   4  20       10.38        4.68      5.24 o 
   4   4  20        0.61       -0.26      5.47 o 
   5   4  20      882.48      930.94     33.72 o 
   6   4  20      275.48      293.81     12.96 o 
   7   4  20        0.37        2.57      7.37 o 
   8   4  20        9.14        9.86     12.36 o 
   9   4  20      887.58      831.80     73.18 o 
   1   5  20      984.97     1017.61     27.97 o 
   2   5  20       14.06        4.04      5.24 o 
   3   5  20      497.36      491.43     15.95 o 
   4   5  20      208.91      215.36      9.87 o 
   5   5  20      143.71      154.15     10.56 o 
   6   5  20      146.95      143.09     10.94 o 
   7   5  20      131.17      123.01     12.53 o 
   8   5  20      139.42      169.11     16.94 o 
   0   6  20     1708.12     1831.88     66.54 o 
   1   6  20        7.22        4.50      4.99 o 
   2   6  20       38.05       32.48      5.86 o 
   3   6  20      149.36      165.56      9.33 o 
   4   6  20      167.66      165.49     17.48 o 
   5   6  20      731.10      764.04     30.83 o 
   6   6  20      129.70      133.66     11.00 o 
   7   6  20       15.38       22.60     11.75 o 
   1   7  20        5.98       12.46      6.48 o 
   2   7  20        5.96       13.65     12.71 o 
   3   7  20        1.23       -1.88     13.65 o 
   4   7  20      191.47      258.36     26.82 o 
   5   7  20      108.46      139.30     23.06 o 
   1   1  21      600.84      590.34     22.11 o 
   2   1  21        4.68       15.44      6.25 o 
   3   1  21      861.33      816.14     29.00 o 
   4   1  21      667.91      598.69     32.26 o 
   5   1  21      305.90      337.57     17.82 o 
   6   1  21      329.65      357.69     16.13 o 
   7   1  21     1025.81     1096.25     42.28 o 
   8   1  21        0.12       11.12      9.09 o 
   9   1  21       23.50       21.58      9.61 o 
  10   1  21       50.76       47.72      9.90 o 
   0   2  21      561.60      568.95     43.29 o 
   1   2  21      240.59      276.02     16.25 o 
   2   2  21      113.23      104.86      8.90 o 
   3   2  21      295.10      312.81     13.70 o 
   4   2  21     7483.25     8054.57    218.33 o 
   5   2  21        2.99       13.19      7.07 o 
   6   2  21     1326.73     1349.10     59.57 o 
   7   2  21       40.97       49.72      8.67 o 
   8   2  21       15.31       15.03      9.83 o 
   9   2  21      139.80      173.63     14.82 o 
  10   2  21       59.51       38.24     11.23 o 
   1   3  21      284.81      263.99     10.67 o 
   2   3  21      468.35      475.46     15.82 o 
   3   3  21      263.19      273.12     18.52 o 
   4   3  21      178.39      178.77      9.58 o 
   5   3  21      273.25      292.71     12.57 o 
   6   3  21       51.92       45.63      7.75 o 
   7   3  21      523.04      631.87     30.06 o 
   8   3  21      131.50      122.28     12.67 o 
   9   3  21      195.01      203.79     17.83 o 
  10   3  21      199.60      178.80     28.94 o 
   0   4  21       46.22       68.25      9.20 o 
   1   4  21        9.77       10.26      5.34 o 
   2   4  21      772.15      816.87     25.16 o 
   3   4  21      347.75      332.15     15.00 o 
   4   4  21      770.86      738.94     22.25 o 
   5   4  21      332.53      355.51     20.31 o 
   6   4  21      234.04      252.89     13.29 o 
   7   4  21       54.51       56.97     12.86 o 
   8   4  21       18.80       37.24     12.52 o 
   9   4  21        0.04       -5.42     12.88 o 
   1   5  21        6.83        3.40      5.61 o 
   2   5  21     1474.17     1417.51     37.90 o 
   3   5  21       62.88       42.26      6.30 o 
   4   5  21       93.67      100.20      7.69 o 
   5   5  21       14.35       17.46      7.51 o 
   6   5  21     1331.51     1291.03     44.05 o 
   7   5  21        0.00       -1.21     10.69 o 
   8   5  21      210.43      209.54     27.06 o 
   0   6  21     1199.87     1082.84     70.12 o 
   1   6  21      172.51      153.08      9.71 o 
   2   6  21       36.12       38.63      6.83 o 
   3   6  21        4.79        6.49      6.17 o 
   4   6  21       71.53       62.68      8.53 o 
   5   6  21      187.40      175.59     12.66 o 
   6   6  21        0.42        0.66      7.78 o 
   7   6  21        0.07       -0.53      8.55 o 
   1   7  21      259.03      253.91     15.80 o 
   2   7  21        5.43        8.47     12.24 o 
   3   7  21      418.96      439.07     36.24 o 
   4   7  21      107.45      143.06     21.65 o 
   0   0  22     1828.36     1916.27    121.88 o 
   1   0  22     1705.91     1967.06     88.35 o 
   2   0  22     1567.05     1620.14     74.04 o 
   3   0  22      287.21      245.22     60.47 o 
   4   0  22       19.53       25.30     10.15 o 
   5   0  22       92.34       97.64     14.47 o 
   6   0  22      638.71      545.34     32.77 o 
   7   0  22     1836.01     1741.34     82.35 o 
   8   0  22      145.77      114.04     17.45 o 
   9   0  22      213.51      202.06     21.93 o 
  10   0  22       34.29       10.00     14.95 o 
   1   1  22      390.83      389.87     18.00 o 
   2   1  22       76.71       90.88     11.62 o 
   3   1  22     1052.79     1139.83     46.38 o 
   4   1  22       75.50       59.56      7.76 o 
   5   1  22      350.45      310.93     14.72 o 
   6   1  22       10.40       12.21      7.73 o 
   7   1  22      853.44      804.21     31.23 o 
   8   1  22       27.48       25.70     10.08 o 
   9   1  22      426.08      399.41     42.40 o 
  10   1  22       82.70       84.67     12.96 o 
   0   2  22      319.75      321.68     21.46 o 
   1   2  22       11.84        5.20      6.45 o 
   2   2  22     1423.22     1463.70     47.71 o 
   3   2  22      415.96      451.10     19.27 o 
   4   2  22      567.85      593.08     21.09 o 
   5   2  22      130.65      132.98     15.84 o 
   6   2  22      248.46      259.46     16.68 o 
   7   2  22      700.79      707.13     37.77 o 
   8   2  22        0.02       -3.90      8.85 o 
   9   2  22        0.03        3.72      9.89 o 
  10   2  22        6.23       26.08     10.82 o 
   1   3  22      392.46      390.46     17.29 o 
   2   3  22      396.76      387.90     14.20 o 
   3   3  22     1021.28      975.31     27.74 o 
   4   3  22     2825.09     2796.76     71.59 o 
   5   3  22     1118.14     1096.24     36.20 o 
   6   3  22      150.58      133.53      9.54 o 
   7   3  22      274.32      258.01     30.02 o 
   8   3  22       26.22       13.87      9.89 o 
   9   3  22       89.61       99.34     20.09 o 
   0   4  22      850.38      937.59     56.94 o 
   1   4  22      384.53      406.83     22.87 o 
   2   4  22       30.53       47.99      6.38 o 
   3   4  22      680.23      675.95     40.22 o 
   4   4  22     1567.21     1574.59     53.59 o 
   5   4  22      241.70      233.37     11.25 o 
   6   4  22      277.59      269.12     13.85 o 
   7   4  22       20.42       31.36     10.97 o 
   8   4  22       14.36       16.69     12.47 o 
   9   4  22      188.04      204.84     17.67 o 
   1   5  22       21.46        8.99      6.01 o 
   2   5  22      188.99      164.54      9.08 o 
   3   5  22      112.49      115.22      7.98 o 
   4   5  22       38.69       47.76      7.79 o 
   5   5  22       34.29       35.28      8.26 o 
   6   5  22       31.08       23.65      8.53 o 
   7   5  22       55.06       43.77     12.10 o 
   8   5  22       47.15       35.03     12.96 o 
   0   6  22        5.97        0.47     12.24 o 
   1   6  22      295.12      289.91     15.57 o 
   2   6  22        3.25       -0.84      7.31 o 
   3   6  22       22.46       19.41      7.64 o 
   4   6  22      588.21      608.31     35.87 o 
   5   6  22      434.99      436.24     23.62 o 
   6   6  22       29.06        7.47      8.97 o 
   1   7  22        6.27        4.71     11.76 o 
   2   7  22        0.30       -1.88     13.65 o 
   3   7  22      513.38      625.42     46.59 o 
   4   7  22       23.55       31.53     16.94 o 
   1   1  23      178.78      185.87     19.41 o 
   2   1  23      501.72      524.49     21.33 o 
   3   1  23       97.15      110.74      9.45 o 
   4   1  23        1.58       -6.50      6.50 o 
   5   1  23      145.09      126.68     10.10 o 
   6   1  23      157.45      185.58     12.15 o 
   7   1  23      152.03      124.69     12.01 o 
   8   1  23       25.73       41.88     10.63 o 
   9   1  23        0.70       -1.43     10.26 o 
  10   1  23        3.09       -0.93     10.75 o 
   0   2  23      637.00      632.00     69.41 o 
   1   2  23       49.56       39.75      7.58 o 
   2   2  23        0.63       -6.41      6.41 o 
   3   2  23      158.84      175.16     11.67 o 
   4   2  23       34.54       27.03      9.43 o 
   5   2  23     2733.06     2648.70    101.75 o 
   6   2  23       10.67       10.69      7.63 o 
   7   2  23       14.40        0.45      8.37 o 
   8   2  23       57.53       66.27     11.14 o 
   9   2  23       59.37       46.75     13.38 o 
  10   2  23       26.10       25.77     12.53 o 
   1   3  23       33.03       32.98      6.00 o 
   2   3  23       15.65       -0.02      5.75 o 
   3   3  23       65.42       72.33      9.73 o 
   4   3  23      254.96      212.81     13.33 o 
   5   3  23      159.19      168.33      9.83 o 
   6   3  23      259.70      264.42     14.02 o 
   7   3  23        0.07        1.41      8.63 o 
   8   3  23      338.95      373.11     20.13 o 
   9   3  23       11.98       19.92     12.50 o 
   0   4  23     5558.96     4798.58    207.64 o 
   1   4  23      160.93      139.32      8.48 o 
   2   4  23     1552.43     1577.69     41.91 o 
   3   4  23      981.07      959.67     27.61 o 
   4   4  23       13.72       26.33      6.57 o 
   5   4  23       45.02       43.06      7.99 o 
   6   4  23      432.21      457.24     21.05 o 
   7   4  23        1.97       -7.87      9.87 o 
   8   4  23      532.93      546.08     33.65 o 
   1   5  23      936.48      817.56     26.16 o 
   2   5  23      900.65      918.82     26.39 o 
   3   5  23      135.75      142.03      9.63 o 
   4   5  23       64.25       75.22      9.17 o 
   5   5  23       34.49       30.82      8.83 o 
   6   5  23      100.49      106.21     13.75 o 
   7   5  23       34.99       44.71     12.53 o 
   0   6  23      427.91      424.48     34.35 o 
   1   6  23      291.25      299.06     16.20 o 
   2   6  23       79.36       92.69      9.78 o 
   3   6  23       84.27       90.52      9.87 o 
   4   6  23        2.57        4.97     11.25 o 
   5   6  23        0.43        3.28      8.07 o 
   6   6  23        9.44       13.02      8.75 o 
   1   7  23      151.70      141.99     11.64 o 
   2   7  23       34.25       16.00     14.59 o 
   3   7  23       74.76      106.35     19.29 o 
   0   0  24      121.21      120.00     18.82 o 
   2   0  24      649.48      620.72     47.06 o 
   3   0  24       56.53       61.07     12.26 o 
   4   0  24      305.27      278.17     20.75 o 
   5   0  24      223.95      237.97     20.41 o 
   6   0  24       36.18       78.23     17.65 o 
   7   0  24        0.03       -8.25     12.26 o 
   8   0  24        0.33       -7.97     12.40 o 
   9   0  24      803.26      609.61     38.41 o 
  10   0  24       13.69      -14.30     14.30 o 
   1   1  24        5.72       -0.75      7.47 o 
   2   1  24       43.98       54.29      8.01 o 
   3   1  24       20.32       19.59      9.22 o 
   4   1  24     1011.31      966.45     30.86 o 
   5   1  24      811.35      707.21     24.63 o 
   6   1  24      281.76      285.16     16.33 o 
   7   1  24       59.65       78.58     10.58 o 
   8   1  24       47.92       44.89     10.52 o 
   9   1  24       46.83       52.24     11.32 o 
  10   1  24      250.86      232.15     17.46 o 
   0   2  24       21.53       28.06     10.48 o 
   1   2  24        5.00       12.23      6.92 o 
   2   2  24      995.98     1113.50     38.17 o 
   3   2  24     1418.13     1379.25    107.17 o 
   4   2  24      333.90      314.08     14.71 o 
   5   2  24     1285.30     1336.85     45.69 o 
   6   2  24       89.04       80.32      9.49 o 
   7   2  24        9.69        2.99      8.74 o 
   8   2  24      167.27      151.15     13.37 o 
   9   2  24       88.30      101.05     12.90 o 
   1   3  24     1144.85     1159.72     35.23 o 
   2   3  24      519.95      550.34     22.90 o 
   3   3  24      829.67      908.69     26.49 o 
   4   3  24      357.68      377.96     14.62 o 
   5   3  24     2347.68     2430.08     63.79 o 
   6   3  24      543.35      531.81     23.02 o 
   7   3  24      380.12      375.10     33.84 o 
   8   3  24       27.48       21.46      9.96 o 
   9   3  24      559.88      571.78     47.47 o 
   0   4  24      159.42      248.79     26.03 o 
   1   4  24       25.31       29.30      6.19 o 
   2   4  24       74.48       90.53     13.73 o 
   3   4  24      164.63      153.77      9.24 o 
   4   4  24      312.53      344.70     15.25 o 
   5   4  24        0.08        3.93      7.05 o 
   6   4  24        2.33        7.90      9.51 o 
   7   4  24      103.59      112.56     13.54 o 
   8   4  24      230.13      223.27     17.66 o 
   1   5  24      239.97      216.11     12.53 o 
   2   5  24       50.53       56.81      7.83 o 
   3   5  24       62.24       76.10      8.64 o 
   4   5  24      125.68      124.49     13.04 o 
   5   5  24        1.95        2.62      8.60 o 
   6   5  24        4.53       -1.32     10.96 o 
   7   5  24       73.41       82.17     30.12 o 
   0   6  24      833.38      889.43     61.18 o 
   1   6  24        1.46       -5.21      7.68 o 
   2   6  24      323.42      328.84     17.60 o 
   3   6  24      149.27      140.07     11.77 o 
   4   6  24      413.68      417.32     20.77 o 
   5   6  24       21.43       31.77     13.15 o 
   1   7  24       23.78       39.76      7.33 o 
   2   7  24      640.69      750.48     42.51 o 
   1   1  25      390.78      402.52     17.86 o 
   2   1  25      866.77      804.47     45.54 o 
   3   1  25      752.41      773.74     37.06 o 
   4   1  25      902.14      937.34     30.62 o 
   5   1  25      618.63      580.01     23.93 o 
   6   1  25       72.24       71.23     10.35 o 
   7   1  25        4.68       -8.79      8.79 o 
   8   1  25      949.00      984.88     42.74 o 
   9   1  25        0.87        5.79     10.00 o 
   0   2  25       45.99       62.28     11.81 o 
   1   2  25      851.98      823.06     34.41 o 
   2   2  25      167.95      171.70     11.57 o 
   3   2  25      328.64      354.07     30.70 o 
   4   2  25      586.59      634.59     25.50 o 
   5   2  25      340.81      328.21     17.17 o 
   6   2  25       77.85       90.85     10.74 o 
   7   2  25       18.14       16.78      9.54 o 
   8   2  25      230.15      223.54     18.30 o 
   9   2  25        4.25       11.88     10.37 o 
   1   3  25      560.78      571.62     20.28 o 
   2   3  25      303.90      296.76     15.27 o 
   3   3  25     1099.70     1096.98     45.46 o 
   4   3  25       42.99       47.87      7.22 o 
   5   3  25      176.86      182.15     14.54 o 
   6   3  25       53.16       46.94      9.75 o 
   7   3  25      317.22      308.68     17.93 o 
   8   3  25      136.62      153.72     19.48 o 
   9   3  25        5.44        0.10     13.73 o 
   0   4  25       46.20       36.29      9.64 o 
   1   4  25      478.23      427.75     26.38 o 
   2   4  25     1811.95     1899.95     50.35 o 
   3   4  25        2.32        2.13      6.67 o 
   4   4  25      815.62      845.38     27.96 o 
   5   4  25       27.12       22.57      8.54 o 
   6   4  25      822.21      912.05     38.94 o 
   7   4  25      100.91       83.87     12.52 o 
   8   4  25      361.78      368.45     22.53 o 
   1   5  25      929.52      921.90     32.56 o 
   2   5  25      560.15      579.55     23.98 o 
   3   5  25       19.19       13.47      8.02 o 
   4   5  25      208.47      261.69     15.02 o 
   5   5  25       10.28       -9.37     10.01 o 
   6   5  25       15.15       17.18     11.39 o 
   7   5  25        5.81       19.81     12.18 o 
   0   6  25       16.22        8.00     14.12 o 
   1   6  25       31.51       21.38      8.66 o 
   2   6  25      240.28      254.86     15.47 o 
   3   6  25       61.33       44.68      9.35 o 
   4   6  25      191.73      208.59     16.83 o 
   5   6  25       35.27        6.49     10.96 o 
   1   7  25        3.66       -6.52      7.10 o 
   0   0  26      611.37      696.48     52.24 o 
   1   0  26      455.07      456.52     27.45 o 
   2   0  26      234.00      253.43     19.46 o 
   3   0  26      558.54      577.37     33.60 o 
   4   0  26      206.21      231.44     19.63 o 
   5   0  26     1187.67     1104.49     77.65 o 
   6   0  26      260.05      254.06     26.35 o 
   7   0  26      663.68      576.18     35.76 o 
   8   0  26      272.30      225.13     22.23 o 
   9   0  26       39.75       44.29     20.71 o 
   1   1  26      349.37      332.26     18.74 o 
   2   1  26      637.32      591.52     23.34 o 
   3   1  26     2327.04     2314.28     74.00 o 
   4   1  26       44.92       43.35      8.82 o 
   5   1  26        0.09       14.96      8.73 o 
   6   1  26      247.14      208.77     14.27 o 
   7   1  26      120.09      137.67     14.60 o 
   8   1  26       11.06        3.20      9.88 o 
   9   1  26       19.14       14.43     10.57 o 
   0   2  26     1410.59     1437.02     67.38 o 
   1   2  26       27.53       23.25      7.45 o 
   2   2  26       32.11       39.25     11.06 o 
   3   2  26      391.41      354.22     17.03 o 
   4   2  26      120.44      143.58     10.49 o 
   5   2  26       13.60       -1.14      7.55 o 
   6   2  26      164.59      199.77     14.09 o 
   7   2  26       67.75       80.36     11.43 o 
   8   2  26       36.05       49.34     11.14 o 
   9   2  26      144.82      157.44     31.34 o 
   1   3  26     3351.44     3225.75    100.77 o 
   2   3  26      239.63      220.83     14.53 o 
   3   3  26      210.01      235.71     14.52 o 
   4   3  26      416.85      439.13     18.06 o 
   5   3  26        9.92       -3.04      7.89 o 
   6   3  26       82.68       84.57     11.17 o 
   7   3  26        7.09        2.75     10.46 o 
   8   3  26       58.30       71.42     20.16 o 
   0   4  26     1054.85      929.49     38.44 o 
   1   4  26       73.60       70.12      8.19 o 
   2   4  26        3.91        3.07      9.24 o 
   3   4  26      111.70      113.65      9.57 o 
   4   4  26      140.42      130.28     10.32 o 
   5   4  26       49.66       48.18      9.56 o 
   6   4  26       65.79       64.18     11.77 o 
   7   4  26      216.84      220.77     19.32 o 
   1   5  26       40.75       56.86     13.42 o 
   2   5  26      265.71      245.07     25.74 o 
   3   5  26        9.77       17.38      8.99 o 
   4   5  26      154.56      157.05     15.93 o 
   5   5  26        0.03        1.22     10.79 o 
   6   5  26        5.58       14.02     11.66 o 
   0   6  26        3.46      -13.18     13.18 o 
   1   6  26       67.91       87.02     10.90 o 
   2   6  26       10.49        5.17      8.78 o 
   3   6  26        8.83       24.45     11.42 o 
   4   6  26       51.01       49.46      9.97 o 
   1   1  27     2284.61     2512.03     92.01 o 
   2   1  27       72.97       67.42      9.06 o 
   3   1  27       84.95      103.24     10.34 o 
   4   1  27       32.40       26.95      8.38 o 
   5   1  27      223.57      257.30     15.35 o 
   6   1  27        2.91        3.24      8.92 o 
   7   1  27        0.53       -1.06      9.08 o 
   8   1  27       75.47       77.90     11.91 o 
   9   1  27       26.85       12.94     11.15 o 
   0   2  27      602.79      562.45     32.11 o 
   1   2  27      680.73      736.96     40.55 o 
   2   2  27      110.49      111.78     10.03 o 
   3   2  27        8.19       11.72      9.31 o 
   4   2  27      677.83      732.09     28.08 o 
   5   2  27       54.70       58.96      9.82 o 
   6   2  27       50.57       43.23      9.93 o 
   7   2  27       31.47       39.63     10.27 o 
   8   2  27       25.80       29.29     10.56 o 
   1   3  27      696.59      691.21     28.08 o 
   2   3  27      210.37      200.73     17.66 o 
   3   3  27       32.52       18.12      7.93 o 
   4   3  27        7.58        5.32      8.06 o 
   5   3  27      183.49      148.96     12.41 o 
   6   3  27        1.48       11.43      9.05 o 
   7   3  27      233.51      244.74     20.58 o 
   8   3  27       39.44       42.59     12.25 o 
   0   4  27        1.19        0.10     10.59 o 
   1   4  27       59.53       56.45      9.03 o 
   2   4  27       60.92       81.43     13.45 o 
   3   4  27       70.58       60.99      9.33 o 
   4   4  27      191.76      187.21     12.91 o 
   5   4  27      286.85      267.70     24.50 o 
   6   4  27     1344.17     1257.10     50.92 o 
   7   4  27      272.05      232.51     21.53 o 
   1   5  27      724.20      747.53     38.56 o 
   2   5  27      421.36      445.41     30.34 o 
   3   5  27       80.13       78.38     13.33 o 
   4   5  27      544.84      457.72     34.82 o 
   5   5  27      283.75      331.00     56.47 o 
   6   5  27        8.74        3.21     11.74 o 
   0   6  27       98.51      109.18     19.29 o 
   1   6  27       42.55       36.40      9.67 o 
   2   6  27       59.63       54.25     13.90 o 
   3   6  27      132.24      119.77     24.94 o 
   0   0  28     4985.46     5141.75    315.77 o 
   1   0  28       83.74      109.99     14.30 o 
   2   0  28      157.18      133.89     15.60 o 
   3   0  28      406.33      357.16     25.62 o 
   4   0  28     1255.80     1254.84     61.55 o 
   5   0  28     1280.72     1236.11     61.65 o 
   6   0  28      476.48      357.18     38.59 o 
   7   0  28        1.40       17.53     14.12 o 
   8   0  28       17.09      -12.71     13.63 o 
   1   1  28      545.73      543.99     26.16 o 
   2   1  28     1408.46     1418.27     47.82 o 
   3   1  28       54.49       49.71      9.16 o 
   4   1  28       82.42      101.49     10.77 o 
   5   1  28     1206.54     1178.92     41.81 o 
   6   1  28      676.71      663.06     30.91 o 
   7   1  28      129.48      126.38     14.47 o 
   8   1  28        0.20       -1.07      9.93 o 
   0   2  28      194.82      210.83     26.82 o 
   1   2  28       84.48       82.18     11.23 o 
   2   2  28       47.74       43.27      8.90 o 
   3   2  28      247.99      207.04     13.18 o 
   4   2  28      469.78      423.08     19.72 o 
   5   2  28      224.71      194.69     13.81 o 
   6   2  28      298.12      280.51     19.15 o 
   7   2  28        5.92        4.02      9.15 o 
   8   2  28      422.35      326.49     22.15 o 
   1   3  28      640.81      602.44     27.92 o 
   2   3  28        1.38       -5.63      7.49 o 
   3   3  28      353.99      377.01     18.21 o 
   4   3  28       40.89       35.38      9.15 o 
   5   3  28        1.05        2.54      8.22 o 
   6   3  28      151.67      138.68     12.50 o 
   7   3  28       17.25       14.24     11.15 o 
   0   4  28      588.94      506.79     30.61 o 
   1   4  28      110.43      106.03     10.38 o 
   2   4  28      370.92      364.57     17.78 o 
   3   4  28      112.27      104.30     10.75 o 
   4   4  28      148.21      117.72     11.14 o 
   5   4  28      134.93      141.32     19.33 o 
   6   4  28      110.68      100.02     15.47 o 
   1   5  28      286.98      253.90     19.62 o 
   2   5  28      227.72      213.09     49.41 o 
   3   5  28      220.76      257.59     19.97 o 
   4   5  28      184.91      161.02     16.51 o 
   5   5  28       43.33       59.41     12.77 o 
   0   6  28      131.49      119.53     20.71 o 
   1   6  28       16.35       19.80     11.48 o 
   2   6  28        2.21       14.59     16.00 o 
   1   1  29      452.70      492.05     21.46 o 
   2   1  29      357.23      371.79     18.35 o 
   3   1  29      715.54      721.81     56.45 o 
   4   1  29     1513.64     1518.79     59.05 o 
   5   1  29      244.49      215.68     14.51 o 
   6   1  29        4.24       -8.68      8.68 o 
   7   1  29       15.70       16.53     10.10 o 
   8   1  29      121.21      163.62     18.60 o 
   0   2  29      696.30      675.47     39.06 o 
   1   2  29       77.20       73.23      9.69 o 
   2   2  29      337.00      294.77     27.71 o 
   3   2  29       80.44      100.33     10.78 o 
   4   2  29       90.29      106.21     12.46 o 
   5   2  29      307.41      299.66     16.87 o 
   6   2  29      229.73      201.15     22.89 o 
   7   2  29      273.27      281.78     27.99 o 
   8   2  29       39.35       28.25     11.02 o 
   1   3  29      296.36      282.72     15.35 o 
   2   3  29       21.43       18.32      8.21 o 
   3   3  29      433.66      422.96     19.96 o 
   4   3  29       68.46       49.97      9.80 o 
   5   3  29        2.97        6.26      9.11 o 
   6   3  29       78.05       93.93     11.95 o 
   7   3  29       42.03       40.78     12.03 o 
   0   4  29       87.98      136.44     16.55 o 
   1   4  29      111.82      119.83     11.02 o 
   2   4  29      228.75      226.04     20.35 o 
   3   4  29      222.29      260.79     15.18 o 
   4   4  29       18.30       15.39     10.13 o 
   5   4  29       42.44       47.13     11.46 o 
   6   4  29        9.16       13.32     10.62 o 
   1   5  29      216.40      231.77     18.96 o 
   2   5  29       60.48       56.34     12.77 o 
   3   5  29      561.50      459.73     28.52 o 
   4   5  29       43.87       48.52     16.94 o 
   0   6  29      314.12      294.59     30.12 o 
   1   6  29      202.94      201.50     26.59 o 
   1   0  30     1714.82     1855.22    101.18 o 
   2   0  30      615.66      635.31     50.82 o 
   3   0  30     2188.66     2398.33    109.30 o 
   4   0  30        0.33        7.85     12.81 o 
   5   0  30      408.15      397.00     58.12 o 
   6   0  30       12.31        4.18     14.35 o 
   7   0  30      220.74      212.35     57.65 o 
   8   0  30      137.92      146.71     36.24 o 
   1   1  30       44.18       46.69      9.07 o 
   2   1  30      634.09      625.13     36.45 o 
   3   1  30       72.95       61.75     13.28 o 
   4   1  30      379.61      392.87     22.42 o 
   5   1  30        7.35        3.10      8.76 o 
   6   1  30       61.29       55.24     10.81 o 
   7   1  30       78.34       90.99     12.12 o 
   8   1  30       20.44       12.31     10.35 o 
   0   2  30     4566.98     4732.48    206.48 o 
   1   2  30       51.96       25.49      8.63 o 
   2   2  30      519.84      538.90     22.85 o 
   3   2  30       11.00        7.66      8.41 o 
   4   2  30      140.93      140.28     18.88 o 
   5   2  30       56.32       73.70     14.26 o 
   6   2  30      139.86      179.51     14.40 o 
   7   2  30      191.04      203.30     15.09 o 
   1   3  30        0.23        8.64      8.22 o 
   2   3  30      300.15      336.78     17.36 o 
   3   3  30      538.31      505.97     22.39 o 
   4   3  30       19.87       22.57      8.90 o 
   5   3  30      149.05      162.31     13.41 o 
   6   3  30        8.41       24.05     10.94 o 
   0   4  30        0.58       -2.30     12.47 o 
   1   4  30       36.34       50.61      9.57 o 
   2   4  30       18.99       20.92      8.83 o 
   3   4  30       33.97       25.36     10.08 o 
   4   4  30       13.54       -5.81      9.40 o 
   5   4  30        0.30       -1.52     10.79 o 
   1   5  30        1.88       13.37     24.47 o 
   2   5  30        8.87        9.84     11.73 o 
   3   5  30       14.67       -0.37     13.18 o 
   4   5  30        0.47      -11.19     11.19 o 
   1   1  31      196.21      197.99     13.40 o 
   2   1  31       35.17       35.84      9.34 o 
   3   1  31      466.27      482.44     25.22 o 
   4   1  31      233.68      252.95     15.78 o 
   5   1  31      307.19      311.10     35.60 o 
   6   1  31      189.02      193.09     20.92 o 
   7   1  31      268.52      233.81     35.70 o 
   0   2  31     1351.91     1522.50     72.87 o 
   1   2  31      285.84      257.05     18.72 o 
   2   2  31      596.89      566.16     30.90 o 
   3   2  31       96.63       83.62     10.63 o 
   4   2  31       26.02       13.66      8.68 o 
   5   2  31       91.27       76.90     13.92 o 
   6   2  31       14.24        5.78      9.74 o 
   7   2  31      438.77      468.71     44.71 o 
   1   3  31      111.71      135.16     15.15 o 
   2   3  31       78.39       83.93     10.64 o 
   3   3  31        2.79        1.75      8.32 o 
   4   3  31        7.88       -1.98      8.42 o 
   5   3  31      207.54      201.62     16.37 o 
   6   3  31       99.46       98.55     14.91 o 
   0   4  31      298.35      263.11     45.41 o 
   1   4  31       40.34       35.76      9.04 o 
   2   4  31        2.54       -4.46     11.04 o 
   3   4  31       87.79       88.87     12.19 o 
   4   4  31        7.22       12.00     13.59 o 
   5   4  31       26.97       48.03     13.90 o 
   1   5  31       87.04       96.41     19.29 o 
   2   5  31        0.32       -3.03     11.42 o 
   3   5  31      121.14      186.00     28.47 o 
   0   0  32      279.47      309.18     33.41 o 
   1   0  32      439.72      486.90     30.95 o 
   2   0  32      995.86      921.24    107.06 o 
   3   0  32       33.38       27.95     12.93 o 
   4   0  32      465.50      497.48     32.61 o 
   5   0  32       68.96       65.02     17.88 o 
   6   0  32        8.96       17.39     13.33 o 
   7   0  32      275.83      315.33     62.12 o 
   1   1  32     2227.00     2376.43     88.66 o 
   2   1  32      776.26      794.81     36.93 o 
   3   1  32        3.64        7.17      8.52 o 
   4   1  32      227.58      230.58     38.15 o 
   5   1  32       37.40        5.29     11.34 o 
   6   1  32        2.20        0.86      9.59 o 
   7   1  32       19.66       22.80     10.85 o 
   0   2  32       55.57       52.37     14.30 o 
   1   2  32       51.86       43.93      9.75 o 
   2   2  32      290.05      294.03     16.30 o 
   3   2  32        5.52        2.04      8.83 o 
   4   2  32      721.97      697.23     32.67 o 
   5   2  32       31.36       20.24     10.02 o 
   6   2  32        6.21        2.88      9.97 o 
   1   3  32      136.85      132.96     11.87 o 
   2   3  32       18.00        4.91      8.40 o 
   3   3  32        5.54        0.10      8.61 o 
   4   3  32       12.21       10.69      9.12 o 
   5   3  32        7.99        8.30      9.42 o 
   0   4  32        2.25        8.16     11.97 o 
   1   4  32       24.95       26.46     10.96 o 
   2   4  32       57.61       70.36     11.95 o 
   3   4  32        0.50        3.79     10.10 o 
   4   4  32      274.69      280.16     24.94 o 
   1   5  32      293.51      303.04     40.00 o 
   1   1  33        0.84       -8.21      8.34 o 
   2   1  33      161.44      154.14     12.93 o 
   3   1  33      336.19      370.96     22.28 o 
   4   1  33       69.32       73.37     10.78 o 
   5   1  33        8.81       19.62     10.21 o 
   6   1  33      124.32      129.41     13.34 o 
   0   2  33      373.72      350.02     38.12 o 
   1   2  33       75.89       62.46     10.36 o 
   2   2  33       52.50       25.87      9.11 o 
   3   2  33        0.08       17.88      9.24 o 
   4   2  33      104.86       83.33     11.03 o 
   5   2  33        2.01       -1.73     10.46 o 
   6   2  33        0.53        1.06      9.80 o 
   1   3  33        0.48        5.89      8.87 o 
   2   3  33      106.00       92.49     15.28 o 
   3   3  33       10.33       11.53      9.33 o 
   4   3  33       36.20       40.11     10.56 o 
   5   3  33        1.34       -5.16     10.20 o 
   0   4  33        5.66       -3.76     17.41 o 
   1   4  33       82.31       79.58     14.64 o 
   2   4  33       78.28       63.48     14.45 o 
   3   4  33      117.55      138.53     17.65 o 
   0   0  34      763.48      830.60     64.94 o 
   1   0  34      355.86      354.79     26.82 o 
   2   0  34      942.36     1211.32     86.59 o 
   3   0  34        4.21        0.96     12.48 o 
   4   0  34        2.95       -4.14     12.63 o 
   5   0  34      458.22      442.36     43.77 o 
   6   0  34      972.87      859.78     70.59 o 
   1   1  34       15.60       10.76      9.87 o 
   2   1  34        0.49       -6.88      8.67 o 
   3   1  34      351.66      332.93     24.46 o 
   4   1  34      886.51      906.33     34.70 o 
   5   1  34      533.59      537.20     28.51 o 
   0   2  34      606.96      631.54     53.18 o 
   1   2  34      363.64      406.89     20.32 o 
   2   2  34       73.80       62.78     10.62 o 
   3   2  34      779.12      813.75     36.65 o 
   4   2  34       19.94       11.49      9.56 o 
   5   2  34        6.72       19.37      9.80 o 
   1   3  34      173.21      142.80     19.02 o 
   2   3  34       16.31       20.46      9.46 o 
   3   3  34        0.74        1.32      9.17 o 
   4   3  34       10.18        8.01     12.09 o 
   0   4  34      431.11      530.83     46.12 o 
   1   4  34      135.29      148.14     18.59 o 
   2   4  34       37.53       51.71     13.63 o 
   1   1  35      349.47      382.27     19.94 o 
   2   1  35      341.12      371.20     22.73 o 
   3   1  35        0.01       -4.10      9.00 o 
   4   1  35       59.19       53.50     11.11 o 
   5   1  35      211.95      247.04     21.06 o 
   0   2  35     1852.35     1916.02     90.33 o 
   1   2  35       81.60       83.79     11.21 o 
   2   2  35       81.15       78.96     11.32 o 
   3   2  35       70.47       73.86     12.29 o 
   4   2  35      193.53      171.30     14.24 o 
   1   3  35       27.34       39.11      9.99 o 
   2   3  35      116.76      131.95     17.39 o 
   3   3  35       60.00       59.01     11.18 o 
   0   0  36       18.90       22.12     18.82 o 
   1   0  36      175.15      182.25     35.53 o 
   2   0  36      171.90      166.08     19.29 o 
   3   0  36       20.93       29.82     14.58 o 
   4   0  36      293.72      347.52     55.53 o 
   1   1  36      110.91       98.89     12.11 o 
   2   1  36        6.77       15.91      9.66 o 
   3   1  36       35.33       44.97     10.60 o 
   4   1  36       71.81       77.94     14.26 o 
   0   2  36        0.00       -6.17     12.30 o 
   1   2  36       65.06       70.48     11.16 o 
   2   2  36      257.34      253.04     16.33 o 
   3   2  36        5.06       -1.23      9.28 o 
   1   3  36      266.95      213.01     16.93 o 
   1   1  37       11.34       22.69     10.23 o 
   2   1  37       35.58       50.36     10.97 o 
   3   1  37       86.76      125.11     16.37 o 
   0   2  37      875.63     1001.33     53.88 o 
   1   2  37      112.13      112.09     12.39 o 
   0   0  38      275.02      229.65     32.00 o 
   1   0  38       10.68       27.59     14.30 o 
                                                 
